# Supplementary material for: Distinct gut and oral microbiome patterns associated with dyslexia in a family-based cohort: A preliminary exploratory study
Source: PLoS One. 2026 Jul 21;21(7):e0353463. doi: 10.1371/journal.pone.0353463 (PMC13387549; doi:10.1371/journal.pone.0353463)
Supplement: S1 File — (XLSX) [file pone.0353463.s002.xlsx]

## Sheet: S1 Table
S1 Table Metadata
SampleID	Family_ID	SampleType	Gender	Ethnicity	Phenotype	Relationship_to_Proband
F1	SF030	fecal	Female	white	Typical	mother
F10	SF037	fecal	Female	white	Apraxia_of_speech	sibling number_2
F11	SF037	fecal	Male	white	Apraxia_of_speech	cousin
F12	SF037	fecal	Female	white	Typical	aunt
F13	BF020	fecal	Female	white	Dyslexia	mother
F14	BF020	fecal	Male	white	Dyslexia	father
F15	BF020	fecal	Female	white	Dyslexia	proband
F16	BF030	fecal	Female	white_american_indian	Dyslexia	mother
F17	BF030	fecal	Female	white	Dyslexia	proband
F18	BF041	fecal	Female	white	Dyslexia	proband
F19	BF041	fecal	Female	white	Typical	mother
F2	SF030	fecal	Male	white	Apraxia_of_speech	sibling number_1
F3	SF030	fecal	Male	white	Apraxia_of_speech	sibling number_2
F4	SF030	fecal	Male	white	Apraxia_of_speech	sibling number_3
F5	SF030	fecal	Female	white	Apraxia_of_speech	proband
F6	SF030	fecal	Male	white	Apraxia_of_speech	sibling number_4
F7	SF037	fecal	Female	white	Typical	mother
F8	SF037	fecal	Female	white	Apraxia_of_speech	proband
F9	SF037	fecal	Male	white	Apraxia_of_speech	sibling number_1
S1	SF020	saliva	Male	white	Typical	father
S10	SF030	saliva	Male	white	Apraxia_of_speech	sibling number_4
S11	SF030	saliva	Male	white	Typical	sibling number_5
S12	SF062	saliva	Female	white	Typical	mother
S13	SF062	saliva	Male	white_asian_Indian	Typical	father
S14	SF062	saliva	Male	white	Typical	sibling number_1
S15	SF062	saliva	Female	white	Apraxia_of_speech	proband
S16	SF037	saliva	Female	white	Typical	mother
S17	SF037	saliva	Female	white	Apraxia_of_speech	proband
S18	SF037	saliva	Male	white	Apraxia_of_speech	sibling number_1
S19	SF037	saliva	Female	white	Apraxia_of_speech	sibling number_2
S2	SF020	saliva	Female	white	Unknown	mother
S20	SF037	saliva	Male	white	Apraxia_of_speech	cousin
S21	SF037	saliva	Female	white	Typical	aunt
S22	BF020	saliva	Female	white	Dyslexia	mother
S23	BF020	saliva	Male	white	Dyslexia	father
S24	BF020	saliva	Female	white	Dyslexia	proband
S25	BF030	saliva	Female	white_american_indian	Dyslexia	mother
S26	BF030	saliva	Female	white	Dyslexia	sibling number_1
S27	BF030	saliva	Female	white	Dyslexia	proband
S28	BF041	saliva	Female	white	Dyslexia	proband
S29	BF041	saliva	Female	white	Typical	mother
S3	SF020	saliva	Male	white	Apraxia_of_speech	proband
S4	SF020	saliva	Male	white	Typical	sibling number_1
S5	SF030	saliva	Female	white	Typical	mother
S6	SF030	saliva	Male	white	Apraxia_of_speech	sibling number_1
S7	SF030	saliva	Male	white	Apraxia_of_speech	sibling number_2
S8	SF030	saliva	Male	white	Apraxia_of_speech	sibling number_3
S9	SF030	saliva	Female	white	Apraxia_of_speech	proband

## Sheet: S2 Table
S2 Table. Genus Level Kruskal-Wallis and PERMANOVA results for gut and saliva microbiome based on the Greengenes2 database
Fecal Kruskal-Wallis results
Fecal: Observed Features (Phenotype)
Group 1	Group 2	H	p-value	q-value
Apraxia_of_speech (n=9)	Dyslexia (n=6)	9.42254	0.002143	0.00643
	Typical (n=4)	0	1	1
Dyslexia (n=6)	Typical (n=4)	2.22727	0.135593	0.20339
All Groups		8.50527	0.0142267
Fecal: Shannons Diverstiy (Phenotype)
Group 1	Group 2	H	p-value	q-value
Apraxia_of_speech (n=9)	Dyslexia (n=6)	8	0.004678	0.014033
	Typical (n=4)	0	1	1
Dyslexia (n=6)	Typical (n=4)	5.5	0.019016	0.028525
All Groups		9.42368	0.00898821
Fecal: Simpsons Diverstiy (Phenotype)
Group 1	Group 2	H	p-value	q-value
Apraxia_of_speech (n=9)	Dyslexia (n=6)	8	0.004678	0.014033
	Typical (n=4)	0.02381	0.877371	0.877371
Dyslexia (n=6)	Typical (n=4)	5.5	0.019016	0.028525
All Groups		9.44035	0.00891361
Fecal (Adults only): Observed Features (Typical vs Dyslexia)
Group 1	Group 2	H	p-value	q-value
Dyslexia (n=6)	Typical (n=4)	2.22727	0.135593	0.135593
Fecal: Observed Features (State)
Group 1	Group 2	H	p-value	q-value
Arizona (n=12)	Washington (n=7)	12.0282	0.000524	0.000524
Fecal (Arizona only): Observed Features (Typical vs Apraxia of Speech)
Group 1	Group 2	H	p-value	q-value
Apraxia_of_speech (n=9)	Typical (n=3)	0.697183	0.403732	0.403732
Fecal (Arizona only): Observed Features (Child vs Adult)
Group 1	Group 2	H	p-value	q-value
Adult (n=8)	Child (n=3)	0.512747	0.473952	0.473952
Fecal: Observed Features (Female vs Male)
Group 1	Group 2	H	p-value	q-value
Female (n=12)	Male (n=7)	1.11803	0.290342	0.290342
Fecal PERMANOVA results
Fecal: by Phenotype
Group 1	Group 2	Permutations	psuedo-F	p-value	q-value
Apraxia_of_speech (n=9)	Dyslexia (n=6)	999	3.49364	0.001	0.003
	Typical (n=4)	999	0.933764	0.535	0.535
Dyslexia (n=6)	Typical (n=4)	999	2.06201	0.003	0.0045
Fecal (Adults only): Typical vs Dyslexia
Group 1	Group 2	Permutations	psuedo-F	p-value	q-value
Dyslexia (n=6)	Typical (n=4)	999	1.88992	0.016	0.016
Fecal: By State
Group 1	Group 2	Permutations	psuedo-F	p-value	q-value
Arizona (n=12)	Washington (n=7)	999	3.49726	0.002	0.002
Fecal (Arizona only): Typical vs Apraxia of Speech
Group 1	Group 2	Permutations	psuedo-F	p-value	q-value
Apraxia_of_speech (n=9)	Typical (n=3)	999	0.86704	0.57	0.57
Fecal (Arizona only): Child vs Adult
Group 1	Group 2	Permutations	psuedo-F	p-value	q-value
Adult (n=8)	Child (n=3)	999	1.40057	0.112	0.112
Saliva Kruskal-Wallis results
Saliva: Observed Features (Phenotype)
Group 1	Group 2	H	p-value	q-value
Apraxia_of_speech (n=11)	Dyslexia (n=7)	4.348	0.037052	0.111157
	Typical (n=10)	0.079962	0.777349	0.884636
	Unknown (n=1)	0.021053	0.884636	0.884636
Dyslexia (n=7)	Typical (n=10)	5.05669	0.024531	0.111157
	Unknown (n=1)	1.73494	0.187781	0.375563
Typical (n=10)	Unknown (n=1)	0.025229	0.873797	0.884636
All Groups		6.3342	0.0964358
Saliva: Shannons Diversity (Phenotype)
Group 1	Group 2	H	p-value	q-value
Apraxia_of_speech (n=11)	Dyslexia (n=7)	2.23308	0.135084	0.810505
	Typical (n=10)	0.242975	0.622065	0.933098
	Unknown (n=1)	0.524476	0.468939	0.933098
Dyslexia (n=7)	Typical (n=10)	1.15238	0.283051	0.849154
	Unknown (n=1)	0.047619	0.827259	0.992711
Typical (n=10)	Unknown (n=1)	0	1	1
All Groups		2.46972	0.480789
Saliva: Simpsons Diversity (Phenotype)
Group 1	Group 2	H	p-value	q-value
Apraxia_of_speech (n=11)	Dyslexia (n=7)	0.904306	0.34163	1
	Typical (n=10)	0.178512	0.672655	1
	Unknown (n=1)	1.02797	0.310635	1
Dyslexia (n=7)	Typical (n=10)	0.038095	0.845252	1
	Unknown (n=1)	0.047619	0.827259	1
Typical (n=10)	Unknown (n=1)	0	1	1
All Groups		1.02807	0.79446
Saliva (Adults only): Observed Features (Typical vs Dyslexia)
Group 1	Group 2	H	p-value	q-value
Dyslexia (n=7)	Typical (n=7)	3.44781	0.063336	0.063336
Saliva: Observed Features (State)
Group 1	Group 2	H	p-value	q-value
Arizona (n=21)	Washington (n=8)	6.343	0.011785	0.011785
Saliva (Arizona only): Observed Features (Typical vs Apraxia of Speech)
Group 1	Group 2	H	p-value	q-value
Apraxia_of_speech (n=11)	Typical (n=9)	0.175394	0.675361	0.675361
Saliva (Arizona only): Observed Features (Child vs Adult)
Group 1	Group 2	H	p-value	q-value
Adult (n=12)	Child (n=8)	5.20747	0.02249	0.02249
Saliva: Observed Features (Female vs Male)
Group 1	Group 2	H	p-value	q-value
Female (n=16)	Male (n=13)	0.301819	0.582744	0.582744
Saliva PERMANOVA results
Saliva: by Phenotype
Group 1	Group 2	Permutations	psuedo-F	p-value	q-value
Apraxia_of_speech (n=11)	Dyslexia (n=7)	999	1.49535	0.017	0.102
	Typical (n=10)	999	1.17211	0.224	0.448
	Unknown (n=1)	999	1.01702	0.549	0.8235
Dyslexia (n=7)	Typical (n=10)	999	1.25912	0.156	0.448
	Unknown (n=1)	999	0.739692	0.829	0.908
Typical (n=10)	Unknown (n=1)	999	0.743423	0.908	0.908
Saliva (Adults only): Typical vs Dyslexia
Group 1	Group 2	Permutations	psuedo-F	p-value	q-value
Dyslexia (n=7)	Typical (n=7)	999	1.13086	0.263	0.263
Saliva: By State
Group 1	Group 2	Permutations	psuedo-F	p-value	q-value
Arizona (n=21)	Washington (n=8)	999	1.65787	0.015	0.015
Saliva (Arizona only): Typical vs Apraxia of Speech
Group 1	Group 2	Permutations	psuedo-F	p-value	q-value
Apraxia_of_speech (n=11)	Typical (n=9)	999	1.14988	0.227	0.227
Saliva (Arizona only): Child vs Adult
Group 1	Group 2	Permutations	psuedo-F	p-value	q-value
Adult (n=12)	Child (n=8)	999	1.55582	0.033	0.033

## Sheet: S3 Table
S3 Table. Species Level Kruskal-Wallis and PERMANOVA results for gut and saliva microbiome based on the Greengenes2 database
Fecal Kruskal-Wallis results
Fecal: Observed Features (Phenotype)
Group 1	Group 2	H	p-value	q-value
Apraxia_of_speech (n=9)	Dyslexia (n=6)	9.40569	0.002163	0.006489
	Typical (n=4)	0.053719	0.816714	0.816714
Dyslexia (n=6)	Typical (n=4)	5.53354	0.018655	0.027983
All Groups		10.5899	0.00501699
Fecal: Shannons Diversity (Phenotype)
Group 1	Group 2	H	p-value	q-value
Apraxia_of_speech (n=9)	Dyslexia (n=6)	9.38889	0.00218304	0.00654913
	Typical (n=4)	0.0952381	0.757621	0.757621
Dyslexia (n=6)	Typical (n=4)	5.5	0.0190165	0.0285247
All Groups		10.5605	0.005
Fecal: Simpsons Diversity (Phenotype)
Group 1	Group 2	H	p-value	q-value
Apraxia_of_speech (n=9)	Dyslexia (n=6)	9.388888888888893	0.00218304	0.00654913
	Typical (n=4)	0.0952381	0.7576207236833971	0.7576207236833971
Dyslexia (n=6)	Typical (n=4)	5.5	0.019016473672300558	0.0285247
All Groups		10.5899	0.005
Fecal (Adults only): Observed Features (Typical vs Dyslexia)
Group 1	Group 2	H	p-value	q-value
Dyslexia (n=6)	Typical (n=4)	5.53354	0.018655	0.018655
Fecal: Observed Features (State)
Group 1	Group 2	H	p-value	q-value
Arizona (n=12)	Washington (n=7)	12.0282	0.000524	0.000524
Fecal (Arizona only): Observed Features (Typical vs Apraxia of Speech)
Group 1	Group 2	H	p-value	q-value
Apraxia_of_speech (n=9)	Typical (n=3)	0.308772	0.578435	0.578435
Fecal (Arizona only): Observed Features (Child vs Adult)
Group 1	Group 2	H	p-value	q-value
Adult (n=8)	Child (n=3)	1.04642	0.306332	0.459498
Fecal: Observed Features (Female vs Male)
Group 1	Group 2	H	p-value	q-value
Female (n=12)	Male (n=7)	0.946303	0.330662	0.330662
Fecal PERMANOVA results
Fecal: by Phenotype
Group 1	Group 2	Permutations	psuedo-F	p-value	q-value
Apraxia_of_speech (n=9)	Dyslexia (n=6)	999	2.8449	0.001	0.003
	Typical (n=4)	999	1.09805	0.274	0.274
Dyslexia (n=6)	Typical (n=4)	999	1.73978	0.006	0.009
Fecal (Adults only): Typical vs Dyslexia
Group 1	Group 2	Permutations	psuedo-F	p-value	q-value
Dyslexia (n=6)	Typical (n=4)	999	1.70501	0.026	0.026
Fecal: By State
Group 1	Group 2	Permutations	psuedo-F	p-value	q-value
Arizona (n=12)	Washington (n=7)	999	2.73746	0.001	0.001
Fecal (Arizona only): Typical vs Apraxia of Speech
Group 1	Group 2	Permutations	psuedo-F	p-value	q-value
Apraxia_of_speech (n=9)	Typical (n=3)	999	0.892592	0.525	0.525
Fecal (Arizona only): Child vs Adult
Group 1	Group 2	Permutations	psuedo-F	p-value	q-value
Adult (n=8)	Child (n=3)	999	1.35538	0.134	0.134
Saliva Kruskal-Wallis results
Saliva: Observed Features (Phenotype)
Group 1	Group 2	H	p-value	q-value
Apraxia_of_speech (n=11)	Dyslexia (n=7)	5.13706	0.02342	0.070261
	Typical (n=10)	0.178977	0.672254	1
	Unknown (n=1)	0.021053	0.884636	1
Dyslexia (n=7)	Typical (n=10)	6.95138	0.008375	0.050253
	Unknown (n=1)	1.19048	0.275234	0.550467
Typical (n=10)	Unknown (n=1)	0	1	1
All Groups		7.89648	0.0482004
Saliva: Shannons Diversity (Phenotype)
Group 1	Group 2	H	p-value	q-value
Apraxia_of_speech (n=11)	Dyslexia (n=7)	1.72454	0.18911	0.550467
	Typical (n=10)	0.019835	0.888	1
	Unknown (n=1)	0.188811	0.663908	0.995862
Dyslexia (n=7)	Typical (n=10)	3.08571	0.078983	0.473895
	Unknown (n=1)	1.19048	0.275234	0.550467
Typical (n=10)	Unknown (n=1)	0	1	1
All Groups		3.22508	0.358207
Saliva: Simpsons Diversity (Phenotype)
Group 1	Group 2	H	p-value	q-value
Apraxia_of_speech (n=11)	Dyslexia (n=7)	1.08476	0.297636	0.999227
	Typical (n=10)	0.044628	0.832689	0.999227
	Unknown (n=1)	0.188811	0.663908	0.999227
Dyslexia (n=7)	Typical (n=10)	0.238095	0.625585	0.999227
	Unknown (n=1)	0.047619	0.827259	0.999227
Typical (n=10)	Unknown (n=1)	0	1	1
All Groups		0.909772	0.823069
Saliva (Adults only): Observed Features (Typical vs Dyslexia)
Group 1	Group 2	H	p-value	q-value
Dyslexia (n=7)	Typical (n=7)	5	0.025347	0.025347
Fecal: Observed Features (State)
Group 1	Group 2	H	p-value	q-value
Arizona (n=21)	Washington (n=8)	7.21126	0.007245	0.007245
Saliva (Arizona only): Observed Features (Typical vs Apraxia of Speech)
Group 1	Group 2	H	p-value	q-value
Apraxia_of_speech (n=11)	Typical (n=9)	0.283468	0.594437	0.594437
Saliva (Arizona only): Observed Features (Child vs Adult)
Group 1	Group 2	H	p-value	q-value
Adult (n=12)	Child (n=8)	8.61467	0.003335	0.003335
Saliva: Observed Features (Female vs Male)
Group 1	Group 2	H	p-value	q-value
Female (n=16)	Male (n=13)	2.35867	0.124588	0.124588
Saliva PERMANOVA results
Saliva: by Phenotype
Group 1	Group 2	Permutations	psuedo-F	p-value	q-value
Apraxia_of_speech (n=11)	Dyslexia (n=7)	999	1.75109	0.008	0.048
	Typical (n=10)	999	1.14836	0.204	0.408
	Unknown (n=1)	999	1.05727	0.512	0.7536
Dyslexia (n=7)	Typical (n=10)	999	1.4599	0.054	0.162
	Unknown (n=1)	999	0.750394	0.9	0.9
Typical (n=10)	Unknown (n=1)	999	0.805613	0.628	0.7536
Saliva (Adults only): Typical vs Dyslexia
Group 1	Group 2	Permutations	psuedo-F	p-value	q-value
Dyslexia (n=7)	Typical (n=7)	999	1.20174	0.187	0.187
Saliva: By State
Group 1	Group 2	Permutations	psuedo-F	p-value	q-value
Arizona (n=21)	Washington (n=8)	999	1.86092	0.006	0.006
Saliva (Arizona only): Typical vs Apraxia of Speech
Group 1	Group 2	Permutations	psuedo-F	p-value	q-value
Apraxia_of_speech (n=11)	Typical (n=9)	999	1.10761	0.252	0.252
Saliva (Arizona only): Child vs Adult
Group 1	Group 2	Permutations	psuedo-F	p-value	q-value
Adult (n=12)	Child (n=8)	999	1.66469	0.007	0.007

## Sheet: S4 Table
S4 Table. Kruskal Wallis results for gut and saliva microbiome for different databases
Gut Microbiome Results
GSR-DB results
Based on observed features
Group 1	Group 2	H	p-value	q-value
Apraxia_of_speech (n=9)	Dyslexia (n=6)	8.759	0.003	0.009
Apraxia_of_speech (n=9)	Typical (n=4)	0.294	0.588	0.588
Dyslexia (n=6)	Typical (n=4)	5.5	0.019	0.029
Kruskal-Wallis (all groups)		10.156	0.006
Based on Simpson
Group 1	Group 2	H	p-value	q-value
Apraxia_of_speech (n=9)	Dyslexia (n=6)	4.014	0.045	0.083
Apraxia_of_speech (n=9)	Typical (n=4)	0.381	0.537	0.537
Dyslexia (n=6)	Typical (n=4)	3.682	0.055	0.083
Kruskal-Wallis (all groups)		5.485	0.064
Based on Shannon
Group 1	Group 2	H	p-value	q-value
Apraxia_of_speech (n=9)	Dyslexia (n=6)	6.125	0.013	0.04
Apraxia_of_speech (n=9)	Typical (n=4)	0.595	0.44	0.44
Dyslexia (n=6)	Typical (n=4)	4.545	0.033	0.05
Kruskal-Wallis (all groups)		7.732	0.021
MIMt
Based on observed features
Group 1	Group 2	H	p-value	q-value
Apraxia_of_speech (n=9)	Dyslexia (n=6)	8.367	0.004	0.011
Apraxia_of_speech (n=9)	Typical (n=4)	0.096	0.757	0.757
Dyslexia (n=6)	Typical (n=4)	2.227	0.136	0.203
Kruskal-Wallis (all groups)		7.652	0.022
Based on Simpson
Group 1	Group 2	H	p-value	q-value
Apraxia_of_speech (n=9)	Dyslexia (n=6)	0.889	0.346	0.44
Apraxia_of_speech (n=9)	Typical (n=4)	0.595	0.44	0.44
Dyslexia (n=6)	Typical (n=4)	0.727	0.394	0.44
Kruskal-Wallis (all groups)		1.359	0.507
Based on Shannon
Group 1	Group 2	H	p-value	q-value
Apraxia_of_speech (n=9)	Dyslexia (n=6)	8	0.005	0.014
Apraxia_of_speech (n=9)	Typical (n=4)	0.095	0.758	0.758
Dyslexia (n=6)	Typical (n=4)	1.636	0.201	0.301
Kruskal-Wallis (all groups)		7.235	0.027
SILVA
Based on observed features
Group 1	Group 2	H	p-value	q-value
Apraxia_of_speech (n=9)	Dyslexia (n=6)	9.406	0.002	0.006
Apraxia_of_speech (n=9)	Typical (n=4)	0.024	0.877	0.877
Dyslexia (n=6)	Typical (n=4)	3.682	0.055	0.083
Kruskal-Wallis (all groups)		9.519	0.009
Based on Simpson
Group 1	Group 2	H	p-value	q-value
Apraxia_of_speech (n=9)	Dyslexia (n=6)	7.347	0.007	0.016
Apraxia_of_speech (n=9)	Typical (n=4)	0.214	0.643	0.643
Dyslexia (n=6)	Typical (n=4)	6.545	0.011	0.016
Kruskal-Wallis (all groups)		9.627	0.008
Based on Shannon
Group 1	Group 2	H	p-value	q-value
Apraxia_of_speech (n=9)	Dyslexia (n=6)	8	0.005	0.014
Apraxia_of_speech (n=9)	Typical (n=4)	0	1	1
Dyslexia (n=6)	Typical (n=4)	5.5	0.019	0.029
Kruskal-Wallis (all groups)		9.424	0.009
Saliva Microbiome Results
GSR-DB results
Based on observed features
Group 1	Group 2	H	p-value	q-value
Apraxia_of_speech (n=11)	Dyslexia (n=7)	2.964	0.085	0.255
Apraxia_of_speech (n=11)	Typical (n=10)	0.244	0.622	0.885
Apraxia_of_speech (n=11)	Unknown (n=1)	0.021	0.885	0.885
Dyslexia (n=7)	Typical (n=10)	4.017	0.045	0.255
Dyslexia (n=7)	Unknown (n=1)	1.19	0.275	0.55
Typical (n=10)	Unknown (n=1)	0.025	0.874	0.885
Kruskal-Wallis (all groups)		4.792	0.188
Based on Simpson
Group 1	Group 2	H	p-value	q-value
Apraxia_of_speech (n=11)	Dyslexia (n=7)	1.971	0.16	0.826
Apraxia_of_speech (n=11)	Typical (n=10)	0.124	0.725	1
Apraxia_of_speech (n=11)	Unknown (n=1)	0.021	0.885	1
Dyslexia (n=7)	Typical (n=10)	0.467	0.495	0.989
Dyslexia (n=7)	Unknown (n=1)	1.19	0.275	0.826
Typical (n=10)	Unknown (n=1)	0	1	1
Kruskal-Wallis (all groups)		1.845	0.605
Based on Shannon
Group 1	Group 2	H	p-value	q-value
Apraxia_of_speech (n=11)	Dyslexia (n=7)	1.971	0.16	0.516
Apraxia_of_speech (n=11)	Typical (n=10)	0.124	0.725	0.87
Apraxia_of_speech (n=11)	Unknown (n=1)	0.021	0.885	0.885
Dyslexia (n=7)	Typical (n=10)	1.867	0.172	0.516
Dyslexia (n=7)	Unknown (n=1)	1.19	0.275	0.55
Typical (n=10)	Unknown (n=1)	0.4	0.527	0.791
Kruskal-Wallis (all groups)		2.859	0.414
MIMt
Based on observed features
Group 1	Group 2	H	p-value	q-value
Apraxia_of_speech (n=11)	Dyslexia (n=7)	2.111	0.146	0.439
Apraxia_of_speech (n=11)	Typical (n=10)	0.001	0.972	0.972
Apraxia_of_speech (n=11)	Unknown (n=1)	0.084	0.772	0.926
Dyslexia (n=7)	Typical (n=10)	3.838	0.05	0.301
Dyslexia (n=7)	Unknown (n=1)	0.193	0.661	0.926
Typical (n=10)	Unknown (n=1)	0.912	0.339	0.679
Kruskal-Wallis (all groups)		3.947	0.267
Based on Simpson
Group 1	Group 2	H	p-value	q-value
Apraxia_of_speech (n=11)	Dyslexia (n=7)	0.74	0.39	0.746
Apraxia_of_speech (n=11)	Typical (n=10)	0.243	0.622	0.746
Apraxia_of_speech (n=11)	Unknown (n=1)	1.699	0.192	0.746
Dyslexia (n=7)	Typical (n=10)	0.01	0.922	0.922
Dyslexia (n=7)	Unknown (n=1)	0.429	0.513	0.746
Typical (n=10)	Unknown (n=1)	0.9	0.343	0.746
Kruskal-Wallis (all groups)		1.842	0.606
Based on Shannon
Group 1	Group 2	H	p-value	q-value
Apraxia_of_speech (n=11)	Dyslexia (n=7)	0.904	0.342	0.833
Apraxia_of_speech (n=11)	Typical (n=10)	0.045	0.833	0.833
Apraxia_of_speech (n=11)	Unknown (n=1)	0.189	0.664	0.833
Dyslexia (n=7)	Typical (n=10)	0.467	0.495	0.833
Dyslexia (n=7)	Unknown (n=1)	0.048	0.827	0.833
Typical (n=10)	Unknown (n=1)	0.9	0.343	0.833
Kruskal-Wallis (all groups)		1.264	0.738
SILVA
Based on observed features
Group 1	Group 2	H	p-value	q-value
Apraxia_of_speech (n=11)	Dyslexia (n=7)	4.152	0.042	0.125
Apraxia_of_speech (n=11)	Typical (n=10)	0.243	0.622	0.874
Apraxia_of_speech (n=11)	Unknown (n=1)	0.084	0.772	0.874
Dyslexia (n=7)	Typical (n=10)	5.96	0.015	0.088
Dyslexia (n=7)	Unknown (n=1)	1.19	0.275	0.55
Typical (n=10)	Unknown (n=1)	0.025	0.874	0.874
Kruskal-Wallis (all groups)		6.748	0.08
Based on Simpson
Group 1	Group 2	H	p-value	q-value
Apraxia_of_speech (n=11)	Dyslexia (n=7)	1.085	0.298	0.999
Apraxia_of_speech (n=11)	Typical (n=10)	0.045	0.833	0.999
Apraxia_of_speech (n=11)	Unknown (n=1)	0.189	0.664	0.999
Dyslexia (n=7)	Typical (n=10)	0.152	0.696	0.999
Dyslexia (n=7)	Unknown (n=1)	0.048	0.827	0.999
Typical (n=10)	Unknown (n=1)	0	1	1
Kruskal-Wallis (all groups)		0.841	0.84
Based on Shannon
Group 1	Group 2	H	p-value	q-value
Apraxia_of_speech (n=11)	Dyslexia (n=7)	1.725	0.189	0.55
Apraxia_of_speech (n=11)	Typical (n=10)	0.02	0.888	1
Apraxia_of_speech (n=11)	Unknown (n=1)	0.189	0.664	0.996
Dyslexia (n=7)	Typical (n=10)	2.752	0.097	0.55
Dyslexia (n=7)	Unknown (n=1)	1.19	0.275	0.55
Typical (n=10)	Unknown (n=1)	0	1	1
Kruskal-Wallis (all groups)		3.035	0.386

## Sheet: S5 Table
S5 Table. PERMANOVA results for gut microbiome for different databases
GSR
Group 1	Group 2	Sample size	Permutations	pseudo-F	p-value	q-value
Apraxia_of_speech	Dyslexia	15	999	2.52062	0.001	0.003
Apraxia_of_speech	Typical	13	999	1.00598	0.375	0.375
Dyslexia	Typical	10	999	1.83665	0.019	0.0285
MIMt
Group 1	Group 2	Sample size	Permutations	pseudo-F	p-value	q-value
Apraxia_of_speech	Dyslexia	15	999	2.79871	0.002	0.006
Apraxia_of_speech	Typical	13	999	1.05878	0.325	0.325
Dyslexia	Typical	10	999	1.67445	0.01	0.015
SILVA
Group 1	Group 2	Sample size	Permutations	pseudo-F	p-value	q-value
Apraxia_of_speech	Dyslexia	15	999	2.83571	0.001	0.003
Apraxia_of_speech	Typical	13	999	0.986913	0.419	0.419
Dyslexia	Typical	10	999	1.73822	0.024	0.036
PERMANOVA results for saliva microbiome
GSR
Group 1	Group 2	Sample size	Permutations	pseudo-F	p-value	q-value
Apraxia_of_speech	Dyslexia	18	999	1.5069	0.024	0.144
Apraxia_of_speech	Typical	21	999	1.14749	0.258	0.61
Apraxia_of_speech	Unknown	12	999	0.96243	0.505	0.7575
Dyslexia	Typical	17	999	1.09106	0.305	0.61
Dyslexia	Unknown	8	999	0.792222	0.88	1
Typical	Unknown	11	999	0.68116	1	1
MIMt
Group 1	Group 2	Sample size	Permutations	pseudo-F	p-value	q-value
Apraxia_of_speech	Dyslexia	18	999	1.56684	0.026	0.156
Apraxia_of_speech	Typical	21	999	0.914814	0.581	0.581
Apraxia_of_speech	Unknown	12	999	1.17949	0.354	0.531
Dyslexia	Typical	17	999	1.05228	0.354	0.531
Dyslexia	Unknown	8	999	0.936066	0.26	0.531
Typical	Unknown	11	999	0.895753	0.562	0.581
SILVA
Group 1	Group 2	Sample size	Permutations	pseudo-F	p-value	q-value
Apraxia_of_speech	Dyslexia	18	999	1.72689	0.003	0.018
Apraxia_of_speech	Typical	21	999	1.1666	0.195	0.39
Apraxia_of_speech	Unknown	12	999	1.05794	0.501	0.75
Dyslexia	Typical	17	999	1.32182	0.089	0.267
Dyslexia	Unknown	8	999	0.799825	0.877	0.877
Typical	Unknown	11	999	0.785654	0.625	0.75

## Sheet: S6 Table
S6 Table. Maaslin2 phenotypic comparison results with Greengenes2 for gut samples
Species	metadata	value	coef	stderr	N	N.not.0	pval	qval
d__Bacteria.p__Bacteroidota.c__Bacteroidia.o__Bacteroidales.f__Rikenellaceae.g__Alistipes_A_871400.s__Alistipes_A_871400.communis	Phenotype	Dyslexia	2.57514	0.388483	19	6	5.7989e-06	0.00395485
d__Bacteria.p__Desulfobacterota_G_459543.c__Desulfovibrionia.o__Desulfovibrionales.f__Desulfovibrionaceae.g__Desulfovibrio_446353.s__Desulfovibrio.piger_A	Phenotype	Dyslexia	1.37352	0.304081	19	5	0.00035101	0.102602
d__Bacteria.p__Bacillota_A_368345.c__Clostridia_258483.o__Oscillospirales.f__CAG.382.g__SFLA01.s__	Phenotype	Dyslexia	3.57878	0.814171	19	6	0.00045133	0.102602
d__Bacteria.p__Bacillota_A_368345.c__Clostridia_258483.o__Lachnospirales.f__Lachnospiraceae.g__Eubacterium_I.s__	Phenotype	Dyslexia	1.65231	0.396584	19	5	0.000727961	0.10518
d__Bacteria.p__Patescibacteria.c__Paceibacteria.o__Paceibacterales.f__Staskawiczbacteraceae.g__GWA2.37.10.s__	Phenotype	Dyslexia	2.88892	0.698	19	6	0.000771113	0.10518
d__Bacteria.p__Bacillota_A_368345.c__Clostridia_258483.o__Lachnospirales.f__Lachnospiraceae.g__Coprococcus_A_121497.s__Coprococcus_A_121497.sp000154245	Phenotype	Dyslexia	1.87173	0.474424	19	5	0.00115798	0.131624
d__Bacteria.p__Bacillota_A_368345.c__Clostridia_258483.o__Lachnospirales.f__Lachnospiraceae.g__Mediterraneibacter_A_155590.s__Mediterraneibacter_A_155590.butyricigenes	Phenotype	Apraxia_of_speech	-1.99975	0.559537	19	5	0.00253507	0.216115
d__Bacteria.p__Bacillota_A_368345.c__Clostridia_258483.o__Oscillospirales.f__Ruminococcaceae.g__Ruminiclostridium_E.s__Ruminiclostridium_E.siraeum	Phenotype	Dyslexia	6.49221	1.8018	19	15	0.00238316	0.216115
d__Bacteria.p__Bacillota_A_368345.c__Clostridia_258483.o__Lachnospirales.f__Lachnospiraceae.g__Mediterraneibacter_A_155590.s__Mediterraneibacter_A_155590.butyricigenes	Phenotype	Dyslexia	-2.08951	0.60104	19	5	0.00311435	0.235998
d__Bacteria.p__Bacillota_A_368345.c__Clostridia_258483.o__Lachnospirales.f__Lachnospiraceae.g__.s__	Phenotype	Dyslexia	4.12521	1.26734	19	13	0.00496834	0.338841
d__Bacteria.p__Bacteroidota.c__Bacteroidia.o__Bacteroidales.f__Barnesiellaceae.g__Barnesiella_B.s__Barnesiella_B.intestinihominis	Phenotype	Dyslexia	3.51796	1.09877	19	8	0.0055574	0.344559
d__Bacteria.p__Bacillota_A_368345.c__Clostridia_258483.o__Lachnospirales.f__Lachnospiraceae.g__Schaedlerella.s__Schaedlerella.hominis	Phenotype	Dyslexia	1.13992	0.361918	19	4	0.00619953	0.35234
d__Bacteria.p__Bacillota_A_368345.c__Clostridia_258483.o__TANB77.f__CAG.508.g__Merdicola.s__Merdicola.sp900552655	Phenotype	Apraxia_of_speech	-1.55041	0.517001	19	3	0.00849984	0.355485
d__Bacteria.p__Bacillota_A_368345.c__Clostridia_258483.o__Lachnospirales.f__Lachnospiraceae.g__UBA3402.s__UBA3402.sp003478355	Phenotype	Dyslexia	1.94339	0.659488	19	11	0.00947313	0.355485
d__Bacteria.p__Bacillota_A_368345.c__Clostridia_258483.o__Lachnospirales.f__Lachnospiraceae.g__Muricoprocola.s__Muricoprocola.aceti	Phenotype	Dyslexia	1.2601	0.422626	19	4	0.00881125	0.355485
d__Bacteria.p__Bacillota_B_370539.c__Peptococcia_369891.o__Peptococcales_369891.f__Peptococcaceae_369362.g__Peptococcus.s__Peptococcus.niger	Phenotype	Dyslexia	1.98445	0.675905	19	4	0.00968872	0.355485
d__Bacteria.p__Bacillota_A_368345.c__Clostridia_258483.o__Christensenellales.f__Maliibacteriaceae.g__Maliibacterium.s__	Phenotype	Dyslexia	1.44317	0.474181	19	4	0.00774335	0.355485
d__Bacteria.p__Bacillota_A_368345.c__Clostridia_258483.o__Oscillospirales.f__CAG.272.g__Avispirillum.s__Avispirillum.sp011957885	Phenotype	Dyslexia	1.28992	0.426592	19	4	0.00806899	0.355485
d__Bacteria.p__Bacillota_A_368345.c__Clostridia_258483.o__Oscillospirales.f__Acutalibacteraceae.g__UBA737.s__UBA737.sp900547445	Phenotype	Dyslexia	1.20965	0.417014	19	4	0.0104248	0.355485
d__Bacteria.p__Bacillota_A_368345.c__Clostridia_258483.o__Oscillospirales.f__Oscillospiraceae_88309.g__Dysosmobacter.s__Dysosmobacter.sp000403435	Phenotype	Dyslexia	3.48803	1.20097	19	14	0.0103474	0.355485
d__Bacteria.p__Bacillota_A_368345.c__Clostridia_258483.o__Lachnospirales.f__Lachnospiraceae.g__Butyribacter.s__Butyribacter.intestini	Phenotype	Dyslexia	2.05957	0.725196	19	4	0.0118227	0.383956
d__Bacteria.p__Bacteroidota.c__Bacteroidia.o__Bacteroidales.f__Rikenellaceae.g__Alistipes_A_871404.s__Alistipes_A_871404.indistinctus	Phenotype	Dyslexia	2.43283	0.897214	19	5	0.0154036	0.388639
d__Bacteria.p__Bacillota_A_368345.c__Clostridia_258483.o__Lachnospirales.f__Lachnospiraceae.g__Butyribacter.s__Butyribacter.sp003529475	Phenotype	Apraxia_of_speech	-2.5264	0.93767	19	6	0.0159558	0.388639
d__Bacteria.p__Bacillota_A_368345.c__Clostridia_258483.o__Christensenellales.f__CAG.138.g__PeH17.s__PeH17.sp000435055	Phenotype	Apraxia_of_speech	-3.79939	1.37655	19	7	0.0139423	0.388639
d__Bacteria.p__Bacillota_A_368345.c__Clostridia_258483.o__Oscillospirales.f__Oscillospiraceae_88309.g__Lawsonibacter.s__Lawsonibacter.faecis	Phenotype	Dyslexia	2.51638	0.898549	19	11	0.0128282	0.388639
d__Bacteria.p__Verrucomicrobiota.c__Lentisphaeria.o__Victivallales.f__Victivallaceae.g__Victivallis.s__Victivallis.lenta	Phenotype	Dyslexia	2.45315	0.896717	19	4	0.0146586	0.388639
d__Bacteria.p__Bacillota_A_368345.c__Clostridia_258483.o__Oscillospirales.f__Oscillospiraceae_88309.g__Limivicinus.s__	Phenotype	Dyslexia	3.23362	1.19356	19	6	0.0154766	0.388639
d__Bacteria.p__Bacillota_A_368345.c__Clostridia_258483.o__Lachnospirales.f__Lachnospiraceae.g__Lachnospira.s__	Phenotype	Dyslexia	1.9897	0.722369	19	6	0.0141058	0.388639
d__Bacteria.p__Bacteroidota.c__Bacteroidia.o__Bacteroidales.f__Bacteroidaceae.g__Bacteroides_H_857956.s__Bacteroides_H_857956.eggerthii	Phenotype	Dyslexia	2.06248	0.79143	19	4	0.0191056	0.449311
d__Bacteria.p__Bacillota_A_368345.c__Clostridia_258483.o__Oscillospirales.f__Acutalibacteraceae.g__Hominenteromicrobium.s__Hominenteromicrobium.mulieris	Phenotype	Apraxia_of_speech	2.09133	0.811381	19	18	0.0202447	0.460229
d__Bacteria.p__Bacillota_A_368345.c__Clostridia_258483.o__Oscillospirales.f__Oscillospiraceae_88309.g__Onthomonas.s__	Phenotype	Dyslexia	1.68887	0.665819	19	8	0.0219939	0.483866
d__Bacteria.p__Bacillota_A_368345.c__Clostridia_258483.o__TANB77.f__CAG.508.g__Merdicola.s__Merdicola.sp900552655	Phenotype	Dyslexia	-1.38374	0.555348	19	3	0.0240743	0.507043
d__Bacteria.p__Bacillota_A_368345.c__Clostridia_258483.o__Oscillospirales.f__CAG.382.g__SFLA01.s__SFLA01.sp004553575	Phenotype	Dyslexia	1.54654	0.623041	19	4	0.0245343	0.507043
d__Bacteria.p__Bacteroidota.c__Bacteroidia.o__Bacteroidales.f__Rikenellaceae.g__Alistipes_A_871400.s__Alistipes_A_871400.dispar	Phenotype	Dyslexia	0.615291	0.251914	19	3	0.0265703	0.528106
d__Bacteria.p__Bacillota_A_368345.c__Clostridia_258483.o__Lachnospirales.f__Lachnospiraceae.g__Suilimivivens.s__Suilimivivens.aceti	Phenotype	Dyslexia	0.654599	0.2691	19	3	0.0271022	0.528106
d__Bacteria.p__Bacillota_I.c__Bacilli_A.o__ML615J.28.f__CAG.313.g__CAG.313.s__CAG.313.sp000433035	Phenotype	Apraxia_of_speech	-1.85034	0.833548	19	3	0.0412274	0.559902
d__Bacteria.p__Pseudomonadota.c__Alphaproteobacteria.o__RF32.f__CAG.239.g__CAG.267.s__	Phenotype	Dyslexia	1.96519	0.827733	19	4	0.0304415	0.559902
d__Bacteria.p__Bacteroidota.c__Bacteroidia.o__Bacteroidales.f__Bacteroidaceae.g__Bacteroides_H_857956.s__Bacteroides_H_857956.cellulosilyticus	Phenotype	Apraxia_of_speech	-3.40635	1.46817	19	6	0.0338755	0.559902
d__Bacteria.p__Bacteroidota.c__Bacteroidia.o__Bacteroidales.f__Coprobacteraceae.g__Coprobacter.s__Coprobacter.secundus	Phenotype	Dyslexia	2.11114	0.898284	19	4	0.0319237	0.559902
d__Bacteria.p__Bacillota_A_368345.c__Clostridia_258483.o__Oscillospirales.f__Oscillospiraceae_88309.g__Onthomonas.s__	Phenotype	Apraxia_of_speech	-1.38732	0.619844	19	8	0.0397812	0.559902
d__Bacteria.p__Bacillota_A_368345.c__Clostridia_258483.o__Christensenellales.f__Christensenellaceae.g__.s__	Phenotype	Apraxia_of_speech	-2.39207	1.06061	19	10	0.0384683	0.559902
d__Bacteria.p__Bacillota_A_368345.c__Clostridia_258483.o__Lachnospirales.f__Lachnospiraceae.g__Eubacterium_J.s__Eubacterium_J.plexicaudatum	Phenotype	Apraxia_of_speech	-1.96309	0.875174	19	10	0.0394016	0.559902
d__Bacteria.p__Bacillota_A_368345.c__Clostridia_258483.o__Lachnospirales.f__Lachnospiraceae.g__Blautia_A_141780.s__Blautia_A_141780.stercoris	Phenotype	Dyslexia	3.14765	1.39224	19	9	0.0380577	0.559902
d__Bacteria.p__Bacillota_A_368345.c__Clostridia_258483.o__Lachnospirales.f__Lachnospiraceae.g__Mediterraneibacter_A_155507.s__Mediterraneibacter_A_155507.lactaris	Phenotype	Apraxia_of_speech	2.608	1.18277	19	12	0.0424339	0.559902
d__Bacteria.p__Bacillota_A_368345.c__Clostridia_258483.o__Lachnospirales.f__Lachnospiraceae.g__Butyrivibrio_A_180067.s__Butyrivibrio_A_180067.crossotus	Phenotype	Dyslexia	2.66581	1.21612	19	5	0.0435115	0.559902
d__Bacteria.p__Bacillota_A_368345.c__Clostridia_258483.o__Lachnospirales.f__Lachnospiraceae.g__Eubacterium_F.s__Eubacterium_F.sp003491505	Phenotype	Dyslexia	2.40338	1.01034	19	14	0.0301647	0.559902
d__Bacteria.p__Bacillota_A_368345.c__Clostridia_258483.o__Christensenellales.f__Aristaeellaceae.g__Limiplasma.s__Limiplasma.merdipullorum	Phenotype	Apraxia_of_speech	-1.83237	0.809239	19	5	0.0378014	0.559902
d__Bacteria.p__Bacillota_A_368345.c__Clostridia_258483.o__Christensenellales.f__Aristaeellaceae.g__SFMI01.s__SFMI01.sp004556155	Phenotype	Dyslexia	1.40832	0.603811	19	4	0.0330665	0.559902
d__Bacteria.p__Bacillota_A_368345.c__Clostridia_258483.o__Oscillospirales.f__Oscillospiraceae_88309.g__Limivicinus.s__Limivicinus.sp002320035	Phenotype	Dyslexia	2.34791	1.05743	19	12	0.0411821	0.559902
d__Bacteria.p__Bacillota_A_368345.c__Clostridia_258483.o__UBA1381.f__UBA1381.g__Hominilimicola.s__Hominilimicola.sp001941225	Phenotype	Apraxia_of_speech	-2.89109	1.23617	19	16	0.0326546	0.559902
d__Bacteria.p__Bacillota_A_368345.c__Clostridia_258483.o__Oscillospirales.f__Oscillospiraceae_88309.g__Lawsonibacter.s__Lawsonibacter.faecis	Phenotype	Apraxia_of_speech	1.87342	0.836503	19	11	0.0396714	0.559902
d__Bacteria.p__Bacillota_I.c__Bacilli_A.o__Erysipelotrichales.f__Erysipelotrichaceae.g__Holdemanella.s__Holdemanella.biformis	Phenotype	Dyslexia	2.16337	0.985562	19	4	0.0432587	0.559902
d__Bacteria.p__Bacillota_A_368345.c__Clostridia_258483.o__Lachnospirales.f__Lachnospiraceae.g__Roseburia_A_166204.__	Phenotype	Dyslexia	2.45526	1.10149	19	14	0.0404952	0.559902
d__Bacteria.p__Bacteroidota.c__Bacteroidia.o__Bacteroidales.f__Bacteroidaceae.g__Bacteroides_H_857956.s__Bacteroides_H_857956.stercoris	Phenotype	Dyslexia	3.17033	1.45371	19	7	0.0444656	0.561584
d__Bacteria.p__Bacillota_A_368345.c__Clostridia_258483.o__Oscillospirales.f__Oscillospiraceae_88309.g__Vescimonas.s__	Phenotype	Dyslexia	1.08	0.50292	19	3	0.047423	0.588045
d__Bacteria.p__Bacteroidota.c__Bacteroidia.o__Bacteroidales.f__Bacteroidaceae.g__Phocaeicola_A.s__Phocaeicola_A.vulgatus	Phenotype	Apraxia_of_speech	1.91061	0.905335	19	17	0.0509193	0.605096
d__Bacteria.p__Bacteroidota.c__Bacteroidia.o__Bacteroidales.f__Rikenellaceae.g__Alistipes_A_871400.s__Alistipes_A_871400.onderdonkii	Phenotype	Dyslexia	-3.47187	1.65118	19	16	0.0516766	0.605096
d__Bacteria.p__Bacillota_A_368345.c__Clostridia_258483.o__Lachnospirales.f__Lachnospiraceae.g__COE1.s__	Phenotype	Dyslexia	1.38164	0.653859	19	3	0.0506603	0.605096
d__Bacteria.p__Bacillota_A_368345.c__Clostridia_258483.o__Lachnospirales.f__Lachnospiraceae.g__Acetatifactor.s__Acetatifactor.acetigignens	Phenotype	Dyslexia	2.54696	1.2152	19	17	0.052347	0.605096
d__Bacteria.p__Actinomycetota.c__Coriobacteriia.o__Coriobacteriales.f__Eggerthellaceae.g__Slackia.s__Slackia.piriformis	Phenotype	Dyslexia	0.852965	0.41044	19	3	0.0541479	0.608696
d__Bacteria.p__Bacillota_A_368345.c__Clostridia_258483.o__Lachnospirales.f__Lachnospiraceae.g__Eubacterium_G_180878.s__Eubacterium_G_180878.sp000434315	Phenotype	Dyslexia	1.94044	0.935011	19	4	0.0544435	0.608696
d__Bacteria.p__Bacillota_A_368345.c__Clostridia_258483.o__Oscillospirales.f__Ruminococcaceae.g__Gemmiger_A_73129.s__Subdoligranulum.variabile	Phenotype	Dyslexia	-0.754007	0.448121	19	2	0.111862	0.613198
d__Bacteria.p__Bacillota_A_368345.c__Clostridia_258483.o__Oscillospirales.f__Ruminococcaceae.__.__	Phenotype	Dyslexia	2.16645	1.32497	19	5	0.121547	0.613198
d__Bacteria.p__Bacillota_A_368345.c__Clostridia_258483.o__Oscillospirales.f__Oscillospiraceae_88309.g__Vescimonas.s__Vescimonas.sp900545585	Phenotype	Apraxia_of_speech	-1.66881	0.973441	19	13	0.105768	0.613198
d__Bacteria.p__Pseudomonadota.c__Alphaproteobacteria.__.__.__.__	Phenotype	Dyslexia	0.525138	0.321594	19	2	0.122007	0.613198
d__Bacteria.p__Verrucomicrobiota.c__Verrucomicrobiae.o__Verrucomicrobiales.f__Akkermansiaceae.g__Akkermansia.s__Akkermansia.muciniphila_D_776786	Phenotype	Dyslexia	-1.72695	1.01169	19	3	0.107154	0.613198
d__Bacteria.p__Bacillota_I.c__Bacilli_A.o__ML615J.28.f__CAG.313.g__CAG.313.s__CAG.313.sp000433035	Phenotype	Dyslexia	-1.5615	0.895374	19	3	0.100342	0.613198
d__Bacteria.p__Pseudomonadota.c__Alphaproteobacteria.o__Rhizobiales_505101.f__Beijerinckiaceae.g__Methylobacterium.__	Phenotype	Dyslexia	-0.25	0.139754	19	1	0.0925857	0.613198
d__Bacteria.p__Pseudomonadota.c__Alphaproteobacteria.o__Rhizobiales_505101.f__Beijerinckiaceae.g__Methylobacterium.__	Phenotype	Apraxia_of_speech	-0.25	0.130104	19	1	0.0726605	0.613198
d__Bacteria.p__Bacteroidota.c__Bacteroidia.o__Bacteroidales.f__UBA11471.g__Caccoplasma.s__	Phenotype	Dyslexia	0.436753	0.254212	19	2	0.105072	0.613198
d__Bacteria.p__Bacillota_I.c__Bacilli_A.o__Lactobacillales.f__Lactobacillaceae.g__Lactobacillus.__	Phenotype	Dyslexia	-0.859123	0.503788	19	2	0.107468	0.613198
d__Bacteria.p__Bacillota_A_368345.c__Clostridia_258483.o__Oscillospirales.f__Oscillospiraceae_88309.__.__	Phenotype	Dyslexia	2.34818	1.41437	19	13	0.116336	0.613198
d__Bacteria.p__Bacteroidota.c__Bacteroidia.o__Bacteroidales.f__Bacteroidaceae.g__Phocaeicola_A.s__Phocaeicola_A.dorei	Phenotype	Apraxia_of_speech	-1.69988	1.04046	19	6	0.121826	0.613198
d__Bacteria.p__Bacteroidota.c__Bacteroidia.o__Bacteroidales.f__Bacteroidaceae.g__Bacteroides_H_857956.s__Bacteroides_H_857956.caccae	Phenotype	Dyslexia	2.17968	1.16914	19	13	0.0807261	0.613198
d__Bacteria.p__Bacteroidota.c__Bacteroidia.o__Bacteroidales.f__Bacteroidaceae.g__Bacteroides_H_857956.s__Bacteroides_H_857956.caccae	Phenotype	Apraxia_of_speech	2.10763	1.08841	19	13	0.0706821	0.613198
d__Bacteria.p__Bacteroidota.c__Bacteroidia.o__Bacteroidales.f__Bacteroidaceae.g__Bacteroides_H_857956.s__Bacteroides_H_857956.salyersiae	Phenotype	Dyslexia	-1.11844	0.643472	19	2	0.101391	0.613198
d__Bacteria.p__Bacteroidota.c__Bacteroidia.o__Bacteroidales.f__Bacteroidaceae.g__Bacteroides_H_857956.s__Bacteroides_H_857956.salyersiae	Phenotype	Apraxia_of_speech	-1.00733	0.59904	19	2	0.112064	0.613198
d__Bacteria.p__Bacteroidota.c__Bacteroidia.o__Bacteroidales.f__Barnesiellaceae.g__Barnesiella_B.s__Barnesiella_B.propionica	Phenotype	Apraxia_of_speech	2.06819	1.04549	19	6	0.0653885	0.613198
d__Bacteria.p__Bacteroidota.c__Bacteroidia.o__Bacteroidales.f__Rikenellaceae.g__Alistipes_A_871400.__	Phenotype	Apraxia_of_speech	-0.788062	0.432443	19	2	0.0871457	0.613198
d__Bacteria.p__Pseudomonadota.c__Alphaproteobacteria.o__Sphingomonadales.f__Sphingomonadaceae_486827.__.__	Phenotype	Dyslexia	-0.694038	0.395398	19	3	0.0983338	0.613198
d__Bacteria.p__Pseudomonadota.c__Gammaproteobacteria.o__Enterobacterales_737866.__.__.__	Phenotype	Dyslexia	-0.25	0.139754	19	1	0.0925857	0.613198
d__Bacteria.p__Pseudomonadota.c__Gammaproteobacteria.o__Enterobacterales_737866.__.__.__	Phenotype	Apraxia_of_speech	-0.25	0.130104	19	1	0.0726605	0.613198
d__Bacteria.p__Campylobacterota_A.c__Campylobacteria.o__Campylobacterales.f__Arcobacteraceae.__.__	Phenotype	Apraxia_of_speech	-0.801646	0.439153	19	2	0.0866589	0.613198
d__Bacteria.p__Cyanobacteriota.c__Vampirovibrionia.o__Gastranaerophilales.f__Gastranaerophilaceae.g__Zag111.s__Zag111.sp001899395	Phenotype	Dyslexia	0.45759	0.269576	19	2	0.108975	0.613198
d__Bacteria.p__Bacillota_A_368345.c__Clostridia_258483.o__TANB77.f__CAG.508.g__.s__	Phenotype	Dyslexia	2.2804	1.22441	19	5	0.0810069	0.613198
d__Bacteria.p__Bacillota_A_368345.c__Clostridia_258483.o__Christensenellales.f__Borkfalkiaceae.g__.s__	Phenotype	Dyslexia	0.474936	0.282644	19	2	0.112308	0.613198
d__Bacteria.p__Bacillota_B_370539.c__Dehalobacteriia.o__Dehalobacteriales.f__Dehalobacteriaceae.g__.s__	Phenotype	Dyslexia	0.515014	0.313623	19	2	0.120066	0.613198
d__Bacteria.p__Bacillota_A_368345.c__Clostridia_258483.o__Christensenellales.f__Christensenellaceae.g__Christensenella.s__Christensenella.hongkongensis	Phenotype	Apraxia_of_speech	-0.453798	0.273096	19	2	0.116041	0.613198
d__Bacteria.p__Bacillota_A_368345.c__Clostridia_258483.o__Eubacteriales.f__Anaerofustaceae.g__Anaerofustis.s__Anaerofustis.stercorihominis	Phenotype	Dyslexia	-0.629862	0.383569	19	2	0.120073	0.613198
d__Bacteria.p__Bacillota_A_368345.c__Clostridia_258483.o__Oscillospirales.f__Acutalibacteraceae.g__Caproiciproducens.s__	Phenotype	Dyslexia	1.42944	0.76712	19	3	0.080867	0.613198
d__Bacteria.p__Bacillota_A_368345.c__Clostridia_258483.o__Oscillospirales.f__Oscillospiraceae_88309.g__Evtepia.s__Evtepia.gabavorous	Phenotype	Apraxia_of_speech	0.954176	0.527392	19	4	0.0892414	0.613198
d__Bacteria.p__Bacillota_A_368345.c__Clostridia_258483.o__Oscillospirales.f__Ruminococcaceae.g__Hominimerdicola.s__Hominimerdicola.aceti	Phenotype	Dyslexia	3.11728	1.8004	19	10	0.102607	0.613198
d__Bacteria.p__Bacillota_A_368345.c__Clostridia_258483.o__Oscillospirales.f__Ruminococcaceae.g__Ruminococcus_F.s__Ruminococcus_F.champanellensis	Phenotype	Dyslexia	0.407377	0.233305	19	2	0.0999589	0.613198
d__Bacteria.p__Actinomycetota.c__Actinomycetes.o__Actinomycetales.f__Micrococcaceae.g__Rothia.s__Rothia.dentocariosa	Phenotype	Dyslexia	-0.25	0.139754	19	1	0.0925857	0.613198
d__Bacteria.p__Actinomycetota.c__Actinomycetes.o__Actinomycetales.f__Micrococcaceae.g__Rothia.s__Rothia.dentocariosa	Phenotype	Apraxia_of_speech	-0.25	0.130104	19	1	0.0726605	0.613198
d__Bacteria.p__Bacillota_A_368345.c__Clostridia_258483.o__Lachnospirales.f__Lachnospiraceae.g__Blautia_A_141781.s__Blautia_A_141781.fusiformis	Phenotype	Dyslexia	-1.28399	0.665969	19	19	0.0717948	0.613198
d__Bacteria.p__Bacillota_A_368345.c__Clostridia_258483.o__Lachnospirales.f__Lachnospiraceae.g__Blautia_A_141781.__	Phenotype	Dyslexia	-1.39653	0.813371	19	19	0.105276	0.613198
d__Bacteria.p__Bacillota_A_368345.c__Clostridia_258483.o__Lachnospirales.f__Lachnospiraceae.g__Lientehia.s__Lientehia.sp902363445	Phenotype	Dyslexia	1.28129	0.71354	19	6	0.091453	0.613198
d__Bacteria.p__Bacillota_A_368345.c__Clostridia_258483.o__Lachnospirales.f__Lachnospiraceae.g__C.53.s__	Phenotype	Dyslexia	0.454197	0.267048	19	2	0.10833	0.613198
d__Bacteria.p__Bacillota_A_368345.c__Clostridia_258483.o__Lachnospirales.f__Lachnospiraceae.g__Dorea_D_146760.s__Dorea_D_146760.hominis	Phenotype	Apraxia_of_speech	-1.20036	0.665294	19	4	0.0900493	0.613198
d__Bacteria.p__Bacillota_A_368345.c__Clostridia_258483.o__Lachnospirales.f__Lachnospiraceae.g__Brotaphodocola.s__Brotaphodocola.sp003481825	Phenotype	Dyslexia	1.2634	0.654654	19	14	0.0715466	0.613198
d__Bacteria.p__Bacillota_A_368345.c__Clostridia_258483.o__Lachnospirales.f__Lachnospiraceae.g__Scatomonas.s__Scatomonas.hejianensis	Phenotype	Dyslexia	-1.20227	0.648158	19	7	0.0821315	0.613198
d__Bacteria.p__Bacillota_A_368345.c__Clostridia_258483.o__Lachnospirales.f__Lachnospiraceae.g__Acetatifactor.s__Acetatifactor.muris	Phenotype	Dyslexia	1.77238	0.882036	19	3	0.0616702	0.613198
d__Bacteria.p__Bacillota_A_368345.c__Clostridia_258483.o__Lachnospirales.f__Lachnospiraceae.g__CAG.194.s__CAG.194.sp000432915	Phenotype	Dyslexia	0.989966	0.606733	19	4	0.12228	0.613198
d__Bacteria.p__Bacillota_A_368345.c__Clostridia_258483.o__Lachnospirales.f__Lachnospiraceae.g__Catenibacillus.s__Catenibacillus.scindens	Phenotype	Dyslexia	-0.682923	0.410966	19	2	0.116027	0.613198
d__Bacteria.p__Bacillota_A_368345.c__Clostridia_258483.o__Lachnospirales.f__Lachnospiraceae.g__Laedolimicola.s__Laedolimicola.sp011959465	Phenotype	Dyslexia	-0.648067	0.392932	19	2	0.118575	0.613198
d__Bacteria.p__Bacillota_A_368345.c__Clostridia_258483.o__Christensenellales.__.__.__	Phenotype	Dyslexia	2.05078	1.01502	19	4	0.0604038	0.613198
d__Bacteria.p__Bacillota_A_368345.c__Clostridia_258483.o__Oscillospirales.f__Oscillospiraceae_88309.g__Vescimonas.s__Vescimonas.coprocola	Phenotype	Dyslexia	2.1278	1.03721	19	15	0.0569633	0.613198
d__Bacteria.p__Bacillota_A_368345.c__Clostridia_258483.o__Oscillospirales.f__Butyricicoccaceae.g__Butyricicoccus_A_77419.s__Butyricicoccus_A.porcorum	Phenotype	Dyslexia	1.77969	1.06247	19	3	0.113354	0.613198
d__Bacteria.p__Synergistota.c__Synergistia.o__Synergistales.f__Synergistaceae.g__Cloacibacillus.s__Cloacibacillus.evryensis	Phenotype	Apraxia_of_speech	-0.627	0.35395	19	2	0.0955304	0.613198
d__Bacteria.p__Pseudomonadota.c__Gammaproteobacteria.o__Burkholderiales.f__Burkholderiaceae_A_595427.g__Sutterella.__	Phenotype	Apraxia_of_speech	2.47152	1.20678	19	8	0.0573362	0.613198
d__Bacteria.p__Pseudomonadota.c__Gammaproteobacteria.o__Burkholderiales.f__Burkholderiaceae_A_595427.g__Sutterella.s__Sutterella.wadsworthensis_A_565807	Phenotype	Apraxia_of_speech	0.695582	0.383079	19	5	0.0881921	0.613198
d__Bacteria.p__Pseudomonadota.c__Gammaproteobacteria.o__Burkholderiales.f__Burkholderiaceae_A_595421.__.__	Phenotype	Dyslexia	-0.25	0.139754	19	1	0.0925857	0.613198
d__Bacteria.p__Pseudomonadota.c__Gammaproteobacteria.o__Burkholderiales.f__Burkholderiaceae_A_595421.__.__	Phenotype	Apraxia_of_speech	-0.25	0.130104	19	1	0.0726605	0.613198
d__Bacteria.p__Actinomycetota.c__Actinomycetes.o__Actinomycetales.f__Bifidobacteriaceae.g__Alloscardovia.s__Alloscardovia.omnicolens	Phenotype	Dyslexia	-0.25	0.139754	19	1	0.0925857	0.613198
d__Bacteria.p__Actinomycetota.c__Actinomycetes.o__Actinomycetales.f__Bifidobacteriaceae.g__Alloscardovia.s__Alloscardovia.omnicolens	Phenotype	Apraxia_of_speech	-0.25	0.130104	19	1	0.0726605	0.613198
d__Bacteria.p__Pseudomonadota.c__Gammaproteobacteria.o__Burkholderiales.f__Burkholderiaceae_A_595421.g__Oxalobacter.__	Phenotype	Apraxia_of_speech	-1.13498	0.58546	19	7	0.0703969	0.613198
d__Bacteria.p__Bacillota_A_368345.c__Clostridia_258483.o__Oscillospirales.f__Oscillospiraceae_88309.g__Lawsonibacter.s__Lawsonibacter.sp000177015	Phenotype	Dyslexia	-1.87452	1.09501	19	7	0.106229	0.613198
d__Bacteria.p__Bacillota_I.c__Bacilli_A.o__Lactobacillales.f__Lactobacillaceae.g__Limosilactobacillus.__	Phenotype	Dyslexia	-0.25	0.139754	19	1	0.0925857	0.613198
d__Bacteria.p__Bacillota_I.c__Bacilli_A.o__Lactobacillales.f__Lactobacillaceae.g__Limosilactobacillus.__	Phenotype	Apraxia_of_speech	-0.25	0.130104	19	1	0.0726605	0.613198
d__Bacteria.p__Bacillota_A_368345.c__Clostridia_258483.o__Christensenellales.f__Borkfalkiaceae.g__UBA1259.s__UBA1259.sp900320065	Phenotype	Dyslexia	2.08468	1.05702	19	4	0.0661239	0.613198
d__Bacteria.p__Bacillota_C.c__Negativicutes.o__Acidaminococcales.f__Acidaminococcaceae.g__Phascolarctobacterium_A_40086.__	Phenotype	Dyslexia	0.364642	0.204965	19	2	0.0942343	0.613198
d__Bacteria.p__Bacillota_C.c__Negativicutes.o__Veillonellales.f__Dialisteraceae.__.__	Phenotype	Dyslexia	-0.25	0.139754	19	1	0.0925857	0.613198
d__Bacteria.p__Bacillota_C.c__Negativicutes.o__Veillonellales.f__Dialisteraceae.__.__	Phenotype	Apraxia_of_speech	-0.25	0.130104	19	1	0.0726605	0.613198
d__Bacteria.p__Bacillota_A_368345.c__Clostridia_258483.o__Clostridiales.f__Clostridiaceae_222000.g__Clostridium_T.__	Phenotype	Dyslexia	3.10622	1.76606	19	15	0.0977111	0.613198
d__Bacteria.p__Bacillota_A_368345.c__Clostridia_258483.o__Clostridiales.f__Clostridiaceae_222000.__.__	Phenotype	Apraxia_of_speech	-1.56245	0.82461	19	2	0.0763401	0.613198
d__Bacteria.p__Bacillota_A_368345.c__Clostridia_258483.o__Oscillospirales.f__Oscillospiraceae_88309.g__Hominicoprocola.s__Hominicoprocola.sp900317525	Phenotype	Dyslexia	2.49762	1.29178	19	11	0.0710711	0.613198
d__Bacteria.p__Bacillota_A_368345.c__Clostridia_258483.o__.f__.g__.s__	Phenotype	Dyslexia	0.458952	0.270594	19	2	0.109235	0.613198
d__Bacteria.p__Bacillota_A_368345.c__Clostridia_258483.o__Oscillospirales.f__Oscillospiraceae_88309.g__Lawsonibacter.__	Phenotype	Apraxia_of_speech	-1.42624	0.813422	19	7	0.0986689	0.613198
d__Bacteria.p__Bacillota_A_368345.c__Clostridia_258483.o__Oscillospirales.f__CAG.272.g__Avispirillum.s__	Phenotype	Dyslexia	2.74241	1.60056	19	10	0.105942	0.613198
d__Bacteria.p__Bacillota_G.c__DTU014.o__DTU014.f__DTU014.g__DTU014.s__	Phenotype	Dyslexia	0.706259	0.403411	19	6	0.0991408	0.613198
d__Bacteria.p__Bacillota_A_368345.c__Clostridia_258483.o__Oscillospirales.f__Oscillospiraceae_88309.g__WQUU01.s__WQUU01.sp009781925	Phenotype	Dyslexia	0.386517	0.219116	19	2	0.0968162	0.613198
d__Bacteria.p__Verrucomicrobiota.c__Lentisphaeria.o__Victivallales.f__UBA1829.g__UBA11452.s__	Phenotype	Dyslexia	1.23468	0.746897	19	5	0.117799	0.613198
d__Bacteria.p__Bacillota_A_368345.c__Clostridia_258483.o__Lachnospirales.f__Lachnospiraceae.g__Pararoseburia.s__Pararoseburia.lenta	Phenotype	Dyslexia	0.451065	0.264723	19	2	0.107737	0.613198
d__Bacteria.p__Bacillota_A_368345.c__Clostridia_258483.o__Lachnospirales.f__Lachnospiraceae.g__Roseburia_A_166204.s__Roseburia_A_166204.inulinivorans	Phenotype	Dyslexia	2.07918	1.18537	19	12	0.0985542	0.613198
d__Bacteria.p__Bacillota_A_368345.c__Clostridia_258483.o__Lachnospirales.f__Lachnospiraceae.g__Schaedlerella.s__Schaedlerella.glycyrrhizinilytica_A	Phenotype	Apraxia_of_speech	0.829135	0.45931	19	4	0.089899	0.613198
d__Bacteria.p__Bacillota_A_368345.c__Clostridia_258483.o__Lachnospirales.f__Lachnospiraceae.g__Eisenbergiella.s__Eisenbergiella.porci	Phenotype	Dyslexia	-1.53779	0.946365	19	6	0.123707	0.615826
d__Bacteria.p__Bacillota_A_368345.c__Clostridia_258483.o__Oscillospirales.f__Butyricicoccaceae.g__.s__	Phenotype	Dyslexia	0.550863	0.342066	19	2	0.12686	0.622434
d__Bacteria.p__Bacillota_A_368345.c__Clostridia_258483.o__Lachnospirales.f__Lachnospiraceae.g__Blautia_A_141781.s__Blautia_A_141781.caecimuris	Phenotype	Apraxia_of_speech	1.79999	1.11569	19	5	0.126217	0.622434
d__Bacteria.p__Bacillota_A_368345.c__Clostridia_258483.o__Lachnospirales.f__Lachnospiraceae.g__G11.s__	Phenotype	Dyslexia	0.557005	0.346995	19	2	0.127998	0.623535
d__Bacteria.p__Pseudomonadota.c__Alphaproteobacteria.o__RF32.f__CAG.239.g__51.20.s__51.20.sp001917175	Phenotype	Dyslexia	0.578749	0.36456	19	2	0.131957	0.629731
d__Bacteria.p__Bacillota_I.c__Bacilli_A.o__Lactobacillales.f__Lactobacillaceae.g__Lactobacillus.__	Phenotype	Apraxia_of_speech	-0.748012	0.469001	19	2	0.130294	0.629731
d__Bacteria.p__Bacillota_A_368345.c__Clostridia_258483.o__Lachnospirales.f__Lachnospiraceae.g__Eubacterium_J.s__Eubacterium_J.plexicaudatum	Phenotype	Dyslexia	1.48068	0.940088	19	10	0.13481	0.629731
d__Bacteria.p__Pseudomonadota.c__Gammaproteobacteria.o__Burkholderiales.f__Burkholderiaceae_A_595427.g__Parasutterella_564865.__	Phenotype	Dyslexia	-3.03873	1.92452	19	14	0.13391	0.629731
d__Bacteria.p__Bacillota_A_368345.c__Clostridia_258483.o__Clostridiales.f__Clostridiaceae_222000.__.__	Phenotype	Dyslexia	-1.39579	0.885774	19	2	0.13464	0.629731
d__Bacteria.p__Bacillota_A_368345.c__Clostridia_258483.o__Lachnospirales.f__Lachnospiraceae.g__Agathobacter_164117.__	Phenotype	Apraxia_of_speech	2.03464	1.28822	19	16	0.133803	0.629731
d__Bacteria.p__Bacillota_A_368345.c__Clostridia_258483.o__TANB77.f__CAG.508.__.__	Phenotype	Apraxia_of_speech	-1.19778	0.765038	19	3	0.136992	0.631276
d__Bacteria.p__Pseudomonadota.c__Alphaproteobacteria.o__RF32.f__CAG.239.g__.s__	Phenotype	Dyslexia	0.602509	0.383935	19	2	0.136141	0.631276
d__Bacteria.p__Bacteroidota.c__Bacteroidia.o__Bacteroidales.f__Bacteroidaceae.g__Prevotella.s__Prevotella.rara	Phenotype	Dyslexia	0.625377	0.402737	19	2	0.140021	0.632414
d__Bacteria.p__Bacillota_A_368345.c__Clostridia_258483.o__Lachnospirales.f__Lachnospiraceae.g__Alitiscatomonas.s__Alitiscatomonas.sp900066535	Phenotype	Dyslexia	1.58771	1.01775	19	16	0.138314	0.632414
d__Bacteria.p__Bacillota_I.c__Bacilli_A.o__Erysipelotrichales.f__Coprobacillaceae.g__Faecalibacillus.__	Phenotype	Dyslexia	-0.478318	0.307644	19	2	0.139554	0.632414
d__Bacteria.p__Bacillota_A_368345.c__Clostridia_258483.o__Oscillospirales.f__Ruminococcaceae.g__Gemmiger_A_73129.s__Subdoligranulum.variabile	Phenotype	Apraxia_of_speech	-0.642896	0.417178	19	2	0.142846	0.640929
d__Bacteria.p__Bacillota_I.c__Bacilli_A.o__ML615J.28.f__CAG.313.g__CAG.313.s__CAG.313.sp003539625	Phenotype	Dyslexia	0.65805	0.429822	19	2	0.145305	0.647699
d__Bacteria.p__Bacillota_A_368345.c__Clostridia_258483.o__Lachnospirales.f__Anaerotignaceae.g__.s__	Phenotype	Apraxia_of_speech	0.984393	0.647832	19	11	0.148145	0.653188
d__Bacteria.p__Pseudomonadota.c__Gammaproteobacteria.o__Burkholderiales.f__Burkholderiaceae_A_595421.g__Oxalobacter.__	Phenotype	Dyslexia	0.954831	0.628885	19	7	0.148452	0.653188
d__Bacteria.p__Bacteroidota.c__Bacteroidia.o__Bacteroidales.f__Bacteroidaceae.g__Bacteroides_H_857956.s__Bacteroides_H_857956.uniformis	Phenotype	Dyslexia	-1.73787	1.15186	19	18	0.150856	0.656934
d__Bacteria.p__Bacillota_A_368345.c__Clostridia_258483.o__Lachnospirales.f__Lachnospiraceae.g__Roseburia_D.s__Roseburia_D.yibonii	Phenotype	Dyslexia	0.697164	0.462533	19	2	0.15123	0.656934
d__Bacteria.p__Bacillota_A_368345.c__Clostridia_258483.o__Lachnospirales.f__Lachnospiraceae.g__Catenibacillus.s__Catenibacillus.scindens	Phenotype	Apraxia_of_speech	-0.571812	0.382589	19	2	0.154483	0.666817
d__Bacteria.p__Bacillota_A_368345.c__Clostridia_258483.o__Lachnospirales.f__Lachnospiraceae.g__Lachnospira.s__Lachnospira.eligens	Phenotype	Apraxia_of_speech	-1.83695	1.23706	19	14	0.156996	0.673403
d__Bacteria.p__Bacillota_A_368345.c__Clostridia_258483.o__Oscillospirales.f__Ruminococcaceae.g__Gemmiger_A_73129.s__Gemmiger_A_73129.qucibialis	Phenotype	Dyslexia	2.30804	1.62388	19	17	0.174425	0.67349
d__Bacteria.p__Bacillota_A_368345.c__Clostridia_258483.o__Oscillospirales.f__Ruminococcaceae.g__Gemmiger_A_73129.s__Gemmiger_A_73129.qucibialis	Phenotype	Apraxia_of_speech	2.1615	1.51175	19	17	0.172012	0.67349
d__Bacteria.p__Bacillota_A_368345.c__Clostridia_258483.o__Lachnospirales.f__Lachnospiraceae.g__.s__	Phenotype	Apraxia_of_speech	1.57105	1.17983	19	13	0.201656	0.67349
d__Bacteria.p__Verrucomicrobiota.c__Verrucomicrobiae.o__Verrucomicrobiales.f__Akkermansiaceae.g__Akkermansia.s__Akkermansia.muciniphila_D_776786	Phenotype	Apraxia_of_speech	-1.2655	0.941836	19	3	0.197806	0.67349
d__Bacteria.p__Bacillota_A_368345.c__Clostridia_258483.__.__.__.__	Phenotype	Dyslexia	2.1461	1.48733	19	13	0.168335	0.67349
d__Bacteria.p__Pseudomonadota.c__Alphaproteobacteria.o__RF32.f__CAG.239.g__CAJLXD01.s__	Phenotype	Dyslexia	0.745792	0.503546	19	2	0.158009	0.67349
d__Bacteria.p__Bacteroidota.c__Bacteroidia.o__Bacteroidales.f__Coprobacteraceae.g__Coprobacter.s__Coprobacter.fastidiosus	Phenotype	Apraxia_of_speech	-1.24459	0.916919	19	4	0.193504	0.67349
d__Bacteria.p__Bacteroidota.c__Bacteroidia.o__Bacteroidales.f__Bacteroidaceae.g__Prevotella.s__Segatella.copri	Phenotype	Dyslexia	1.1608	0.861416	19	2	0.196576	0.67349
d__Bacteria.p__Bacteroidota.c__Bacteroidia.o__Bacteroidales.f__Bacteroidaceae.g__Bacteroides_H_857956.__	Phenotype	Dyslexia	-1.43818	1.01637	19	19	0.176232	0.67349
d__Bacteria.p__Bacteroidota.c__Bacteroidia.o__Bacteroidales.f__Rikenellaceae.g__Tidjanibacter.__	Phenotype	Dyslexia	1.06446	0.79535	19	3	0.19949	0.67349
d__Bacteria.p__Bacteroidota.c__Bacteroidia.o__Bacteroidales.f__Muribaculaceae.g__Paramuribaculum.s__Paramuribaculum.sp900551515	Phenotype	Apraxia_of_speech	1.39114	1.00771	19	16	0.186417	0.67349
d__Bacteria.p__Bacteroidota.c__Bacteroidia.o__Bacteroidales.f__Rikenellaceae.g__Alistipes_A_871400.s__Alistipes_A_871400.shahii	Phenotype	Dyslexia	1.8189	1.26984	19	14	0.171284	0.67349
d__Bacteria.p__Bacteroidota.c__Bacteroidia.o__Bacteroidales.f__Barnesiellaceae.g__Barnesiella_B.s__Barnesiella_B.intestinihominis	Phenotype	Apraxia_of_speech	-1.40976	1.0229	19	8	0.187109	0.67349
d__Bacteria.p__Bacteroidota.c__Bacteroidia.o__Bacteroidales.f__Tannerellaceae.g__Parabacteroides_B_862066.s__Parabacteroides_B_862066.merdae	Phenotype	Apraxia_of_speech	1.31439	0.89958	19	17	0.163345	0.67349
d__Bacteria.p__Bacteroidota.c__Bacteroidia.o__Bacteroidales.f__Rikenellaceae.g__Alistipes_A_871400.__	Phenotype	Dyslexia	-0.621396	0.464518	19	2	0.199692	0.67349
d__Bacteria.p__Campylobacterota_A.c__Campylobacteria.o__Campylobacterales.f__Arcobacteraceae.__.__	Phenotype	Dyslexia	-0.634979	0.471726	19	2	0.197041	0.67349
d__Bacteria.p__Bacteroidota.c__Bacteroidia.o__Bacteroidales.f__UBA932.g__Cryptobacteroides.s__Cryptobacteroides.sp900544195	Phenotype	Apraxia_of_speech	-0.258873	0.192244	19	2	0.196881	0.67349
d__Bacteria.p__Bacillota_A_368345.c__Clostridia_258483.o__Oscillospirales.f__Acutalibacteraceae.g__Fimenecus.s__Fimenecus.sp900315985	Phenotype	Dyslexia	0.841613	0.585191	19	2	0.169654	0.67349
d__Bacteria.p__Bacillota_A_368345.c__Clostridia_258483.o__Oscillospirales.f__Oscillospiraceae_88309.g__Lawsonibacter.s__Lawsonibacter.asaccharolyticus	Phenotype	Apraxia_of_speech	-1.03121	0.73485	19	9	0.179638	0.67349
d__Bacteria.p__Bacillota_A_368345.c__Clostridia_258483.o__Eubacteriales.f__Anaerofustaceae.g__Anaerofustis.s__Anaerofustis.stercorihominis	Phenotype	Apraxia_of_speech	-0.518751	0.357083	19	2	0.165624	0.67349
d__Bacteria.p__Bacillota_A_368345.c__Clostridia_258483.o__Oscillospirales.f__Acutalibacteraceae.g__Hydrogeniiclostridium.s__Hydrogeniiclostridium.mannosilyticum	Phenotype	Apraxia_of_speech	0.533951	0.380685	19	3	0.17984	0.67349
d__Bacteria.p__Bacillota_A_368345.c__Clostridia_258483.o__Oscillospirales.f__Ruminococcaceae.g__Huintestinicola.s__Huintestinicola.butyrica	Phenotype	Dyslexia	-1.33184	0.997828	19	4	0.200644	0.67349
d__Bacteria.p__Actinomycetota.c__Actinomycetes.o__Actinomycetales.f__Bifidobacteriaceae.g__Bifidobacterium_388775.__	Phenotype	Apraxia_of_speech	1.67356	1.17138	19	16	0.172321	0.67349
d__Bacteria.p__Bacillota_A_368345.c__Clostridia_258483.o__Lachnospirales.f__Lachnospiraceae.g__Roseburia_C.__	Phenotype	Apraxia_of_speech	0.779919	0.586444	19	3	0.202195	0.67349
d__Bacteria.p__Bacillota_A_368345.c__Clostridia_258483.o__Lachnospirales.f__Lachnospiraceae.g__Blautia_A_141781.s__Blautia_A_141781.obeum	Phenotype	Apraxia_of_speech	-1.10804	0.832555	19	18	0.201881	0.67349
d__Bacteria.p__Bacillota_A_368345.c__Clostridia_258483.o__Lachnospirales.f__Lachnospiraceae.g__Enterocloster.__	Phenotype	Dyslexia	-1.16059	0.819939	19	5	0.176105	0.67349
d__Bacteria.p__Bacillota_A_368345.c__Clostridia_258483.o__Lachnospirales.f__Lachnospiraceae.g__Clostridium_AP_143938.__	Phenotype	Apraxia_of_speech	0.947734	0.702904	19	3	0.196337	0.67349
d__Bacteria.p__Bacillota_A_368345.c__Clostridia_258483.o__Lachnospirales.f__Lachnospiraceae.g__Otoolea_134252.__	Phenotype	Dyslexia	-0.699866	0.510044	19	4	0.188944	0.67349
d__Bacteria.p__Bacillota_A_368345.c__Clostridia_258483.o__Lachnospirales.f__Lachnospiraceae.g__Coprococcus_A_187866.s__Coprococcus_A_187866.catus_A	Phenotype	Apraxia_of_speech	-1.19311	0.83113	19	15	0.170397	0.67349
d__Bacteria.p__Bacillota_A_368345.c__Clostridia_258483.o__Lachnospirales.f__Lachnospiraceae.g__Laedolimicola.s__Laedolimicola.sp011959465	Phenotype	Apraxia_of_speech	-0.536956	0.3658	19	2	0.161515	0.67349
d__Bacteria.p__Bacillota_A_368345.c__Clostridia_258483.o__Lachnospirales.f__Lachnospiraceae.g__Eubacterium_F.__	Phenotype	Dyslexia	0.96489	0.691309	19	2	0.181861	0.67349
d__Bacteria.p__Bacillota_A_368345.c__Clostridia_258483.o__Oscillospirales.f__Oscillospiraceae_88309.g__Vescimonas.__	Phenotype	Apraxia_of_speech	2.73371	1.97605	19	5	0.185535	0.67349
d__Bacteria.p__Bacillota_A_368345.c__Clostridia_258483.o__Christensenellales.f__CAG.917.g__CAG.349.s__CAG.349.sp003539515	Phenotype	Dyslexia	0.981975	0.706085	19	2	0.183348	0.67349
d__Bacteria.p__Actinomycetota.c__Coriobacteriia.o__Coriobacteriales.f__Eggerthellaceae.g__Slackia.s__Slackia.isoflavoniconvertens	Phenotype	Apraxia_of_speech	-0.849001	0.620626	19	5	0.190227	0.67349
d__Bacteria.p__Bacillota_A_368345.c__Clostridia_258483.o__Oscillospirales.f__CAG.272.g__QALR01.s__QALR01.sp900552255	Phenotype	Dyslexia	0.961385	0.68828	19	2	0.18155	0.67349
d__Bacteria.p__Bacillota_A_368345.c__Clostridia_258483.o__Oscillospirales.f__Oscillospiraceae_88309.g__Lawsonibacter.s__	Phenotype	Dyslexia	-1.4903	1.10347	19	8	0.195629	0.67349
d__Bacteria.p__Bacillota_A_368345.c__Clostridia_258483.o__Oscillospirales.f__CAG.272.g__RUG13077.__	Phenotype	Dyslexia	0.823518	0.569705	19	2	0.167615	0.67349
d__Bacteria.p__Bacillota_A_368345.c__Clostridia_258483.o__Oscillospirales.f__Ruminococcaceae.g__Ruminiclostridium_E.s__Ruminiclostridium_E.siraeum	Phenotype	Apraxia_of_speech	2.38345	1.67738	19	15	0.174533	0.67349
d__Bacteria.p__Bacillota_A_368345.c__Clostridia_258483.o__DSM.8532.f__.g__.s__	Phenotype	Dyslexia	0.886792	0.623968	19	2	0.174452	0.67349
d__Bacteria.p__Bacillota_A_368345.c__Clostridia_258483.o__Oscillospirales.f__Oscillospiraceae_88309.g__Dysosmobacter.__	Phenotype	Dyslexia	1.26005	0.948012	19	2	0.202442	0.67349
d__Bacteria.p__Bacillota_A_368345.c__Clostridia_258483.o__Oscillospirales.f__Oscillospiraceae_88309.g__Dysosmobacter.s__	Phenotype	Dyslexia	1.39553	0.97256	19	7	0.170574	0.67349
d__Bacteria.p__Bacillota_A_368345.c__Clostridia_258483.o__Oscillospirales.f__Oscillospiraceae_88309.g__Dysosmobacter.s__	Phenotype	Apraxia_of_speech	1.22632	0.905404	19	7	0.194416	0.67349
d__Bacteria.p__Bacillota_G.c__DTU014.o__DTU014.f__DTU014.g__DTU014.s__	Phenotype	Apraxia_of_speech	-0.546761	0.375555	19	6	0.164769	0.67349
d__Bacteria.p__Bacillota_A_368345.c__Clostridia_258483.o__Lachnospirales.f__Lachnospiraceae.g__Lachnospira.__	Phenotype	Dyslexia	1.82632	1.34603	19	14	0.193673	0.67349
d__Bacteria.p__Bacillota_A_368345.c__Clostridia_258483.o__Lachnospirales.f__Lachnospiraceae.g__Eubacterium_G_180878.s__Eubacterium_G_180878.ventriosum	Phenotype	Apraxia_of_speech	-1.58318	1.16539	19	13	0.193155	0.67349
d__Bacteria.p__Bacillota_A_368345.c__Clostridia_258483.o__Lachnospirales.f__Lachnospiraceae.g__Mediterraneibacter_A_155507.s__Mediterraneibacter_A_155507.massiliensis	Phenotype	Dyslexia	-0.398067	0.269567	19	2	0.159169	0.67349
d__Archaea.p__Methanobacteriota_A_1229.c__Methanobacteria.o__Methanobacteriales.f__Methanobacteriaceae.g__Methanobrevibacter_A.s__Methanobrevibacter_A.smithii_A	Phenotype	Apraxia_of_speech	-1.0408	0.788887	19	3	0.20563	0.677487
d__Bacteria.p__Pseudomonadota.c__Gammaproteobacteria.o__Burkholderiales.f__Burkholderiaceae_A_595427.g__Sutterella.s__Sutterella.wadsworthensis_A_565869	Phenotype	Dyslexia	1.81403	1.37411	19	8	0.205362	0.677487
d__Bacteria.p__Bacillota_A_368345.c__Clostridia_258483.o__Lachnospirales.f__Lachnospiraceae.g__Eubacterium_I.s__Eubacterium_I.ramulus	Phenotype	Apraxia_of_speech	0.928996	0.70588	19	9	0.206691	0.677709
d__Bacteria.p__Bacillota_A_368345.c__Clostridia_258483.o__Oscillospirales.f__Ruminococcaceae.g__Ruthenibacterium.s__Ruthenibacterium.lactatiformans	Phenotype	Apraxia_of_speech	1.74376	1.35113	19	9	0.215183	0.688058
d__Bacteria.p__Bacillota_A_368345.c__Clostridia_258483.o__Lachnospirales.f__.g__.s__	Phenotype	Apraxia_of_speech	-1.82401	1.41563	19	12	0.215901	0.688058
d__Bacteria.p__Bacillota_A_368345.c__Clostridia_258483.o__Lachnospirales.f__Lachnospiraceae.g__Porcincola.s__	Phenotype	Apraxia_of_speech	-1.07118	0.827842	19	10	0.214051	0.688058
d__Bacteria.p__Bacillota_A_368345.c__Clostridia_258483.o__Lachnospirales.f__Lachnospiraceae.g__Lachnoclostridium_B.s__Lachnoclostridium_B.ammoniilytica	Phenotype	Apraxia_of_speech	-1.38901	1.07178	19	15	0.213365	0.688058
d__Bacteria.p__Bacillota_A_368345.c__Clostridia_258483.o__Oscillospirales.f__Oscillospiraceae_88309.g__Faecousia.s__Faecousia.sp000434635	Phenotype	Dyslexia	1.61978	1.25688	19	14	0.215815	0.688058
d__Bacteria.p__Bacillota_A_368345.c__Clostridia_258483.o__Lachnospirales.f__Lachnospiraceae.g__Howardella.__	Phenotype	Apraxia_of_speech	-0.548075	0.424115	19	4	0.214614	0.688058
d__Bacteria.p__Verrucomicrobiota.c__Verrucomicrobiae.o__Opitutales.f__CAG.312.g__Merdousia.s__Merdousia.gallistercoris	Phenotype	Dyslexia	0.718745	0.563436	19	3	0.22029	0.689165
d__Bacteria.p__Bacillota_A_368345.c__Clostridia_258483.o__Oscillospirales.__.__.__	Phenotype	Dyslexia	0.355409	0.278099	19	3	0.219482	0.689165
d__Bacteria.p__Bacillota_A_368345.c__Clostridia_258483.o__Christensenellales.f__CAG.138.__.__	Phenotype	Apraxia_of_speech	-0.862096	0.673068	19	3	0.218503	0.689165
d__Bacteria.p__Bacillota_I.c__Bacilli_A.o__Erysipelotrichales.f__Coprobacillaceae.g__Faecalibacillus.__	Phenotype	Apraxia_of_speech	-0.367207	0.286401	19	2	0.218058	0.689165
d__Bacteria.p__Bacteroidota.c__Bacteroidia.o__Bacteroidales.__.__.__	Phenotype	Dyslexia	1.12262	0.891359	19	4	0.225931	0.695409
d__Bacteria.p__Pseudomonadota.c__Alphaproteobacteria.o__Sphingomonadales.f__Sphingomonadaceae_486827.__.__	Phenotype	Apraxia_of_speech	-0.465047	0.368095	19	3	0.22455	0.695409
d__Bacteria.p__Bacillota_A_368345.c__Clostridia_258483.o__Christensenellales.f__Christensenellaceae.g__.s__	Phenotype	Dyslexia	-1.42689	1.13928	19	10	0.228404	0.695409
d__Bacteria.p__Bacillota_A_368345.c__Clostridia_258483.o__Lachnospirales.f__Lachnospiraceae.g__Oliverpabstia.s__Oliverpabstia.tarda	Phenotype	Apraxia_of_speech	0.583307	0.463028	19	4	0.22582	0.695409
d__Bacteria.p__Bacillota_A_368345.c__Clostridia_258483.o__Lachnospirales.f__Lachnospiraceae.g__Blautia_A_141781.s__Blautia_A_141781.obeum	Phenotype	Dyslexia	-1.12208	0.894308	19	18	0.227612	0.695409
d__Bacteria.p__Bacillota_A_368345.c__Clostridia_258483.o__Lachnospirales.f__Lachnospiraceae.g__Anaerobutyricum.s__Anaerobutyricum.hallii	Phenotype	Apraxia_of_speech	-0.25	0.198925	19	2	0.226882	0.695409
d__Bacteria.p__Bacillota_A_368345.c__Clostridia_258483.o__Oscillospirales.f__Acutalibacteraceae.g__Clostridium_A_51961.s__Clostridium_A_51961.leptum	Phenotype	Dyslexia	-1.74547	1.40718	19	14	0.23271	0.705369
d__Bacteria.p__Pseudomonadota.c__Gammaproteobacteria.o__Enterobacterales_737866.f__Pasteurellaceae.__.__	Phenotype	Dyslexia	2.19286	1.77844	19	10	0.235377	0.707166
d__Bacteria.p__Desulfobacterota_G_459543.c__Desulfovibrionia.o__Desulfovibrionales.f__Desulfovibrionaceae.g__Bilophila.s__Bilophila.wadsworthia	Phenotype	Apraxia_of_speech	1.26266	1.02381	19	17	0.235281	0.707166
d__Bacteria.p__Bacillota_A_368345.c__Clostridia_258483.o__TANB77.f__CAG.508.g__CAG.269.s__CAG.269.sp000431335	Phenotype	Apraxia_of_speech	-1.7413	1.42282	19	10	0.238732	0.714102
d__Bacteria.p__Bacillota_A_368345.c__Clostridia_258483.o__Oscillospirales.f__Oscillospiraceae_88309.g__Evtepia.s__	Phenotype	Apraxia_of_speech	-0.547218	0.449184	19	4	0.240789	0.71711
d__Bacteria.p__Synergistota.c__Synergistia.o__Synergistales.f__Synergistaceae.g__Cloacibacillus.s__Cloacibacillus.evryensis	Phenotype	Dyslexia	-0.460333	0.380203	19	2	0.24357	0.722239
d__Bacteria.p__Bacteroidota.c__Bacteroidia.o__Bacteroidales.f__Rikenellaceae.g__Alistipes_A_871400.s__Alistipes_A_871400.shahii	Phenotype	Apraxia_of_speech	1.42733	1.18216	19	14	0.244829	0.722828
d__Bacteria.p__Bacillota_A_368345.c__Clostridia_258483.o__Oscillospirales.f__Ruminococcaceae.g__Faecalibacterium.s__Faecalibacterium.prausnitzii	Phenotype	Dyslexia	1.16502	1.0235	19	18	0.271767	0.728428
d__Bacteria.p__Cyanobacteriota.c__Cyanobacteriia.o__Cyanobacteriales.f__Microcoleaceae.g__Microcoleus.__	Phenotype	Dyslexia	0.166667	0.147314	19	1	0.274572	0.728428
d__Archaea.p__Thermoproteota.c__Nitrososphaeria_A.o__Nitrososphaerales.f__Nitrososphaeraceae.g__Nitrososphaera.__	Phenotype	Dyslexia	0.166667	0.147314	19	1	0.274572	0.728428
d__Bacteria.p__Pseudomonadota.c__Alphaproteobacteria.o__Rhizobiales_505101.f__Beijerinckiaceae.__.__	Phenotype	Dyslexia	0.166667	0.147314	19	1	0.274572	0.728428
d__Bacteria.p__Bacteroidota.c__Bacteroidia.o__Bacteroidales.f__Bacteroidaceae.g__Prevotella.s__Prevotella.melaninogenica	Phenotype	Dyslexia	0.166667	0.147314	19	1	0.274572	0.728428
d__Bacteria.p__Bacteroidota.c__Bacteroidia.o__Bacteroidales.f__Bacteroidaceae.g__Prevotella.s__Prevotella.histicola	Phenotype	Dyslexia	0.166667	0.147314	19	1	0.274572	0.728428
d__Bacteria.p__Bacteroidota.c__Bacteroidia.__.__.__.__	Phenotype	Dyslexia	0.536665	0.47287	19	3	0.273129	0.728428
d__Bacteria.p__Bacteroidota.c__Bacteroidia.o__Bacteroidales.f__Bacteroidaceae.g__Bacteroides_H_857956.s__Bacteroides_H_857956.clarus	Phenotype	Apraxia_of_speech	0.736535	0.621165	19	3	0.253039	0.728428
d__Bacteria.p__Bacteroidota.c__Bacteroidia.o__Bacteroidales.f__Bacteroidaceae.g__Phocaeicola_A.s__Phocaeicola_A.plebeius	Phenotype	Dyslexia	1.13293	1.01287	19	2	0.279852	0.728428
d__Bacteria.p__Bacteroidota.c__Bacteroidia.o__Bacteroidales.f__Tannerellaceae.g__Parabacteroides_B_862066.s__Parabacteroides_B_862066.merdae	Phenotype	Dyslexia	1.08317	0.966304	19	17	0.278858	0.728428
d__Bacteria.p__Cyanobacteriota.c__Vampirovibrionia.o__Gastranaerophilales.f__Gastranaerophilaceae.g__CAG.196.s__CAG.196.sp002102975	Phenotype	Apraxia_of_speech	-0.25	0.216805	19	2	0.265801	0.728428
d__Bacteria.p__Bacillota_A_368345.c__Clostridia_258483.o__Oscillospirales.f__UBA644.g__UBA644.s__UBA644.sp002299265	Phenotype	Apraxia_of_speech	-1.33308	1.17549	19	8	0.273475	0.728428
d__Bacteria.p__Cyanobacteriota.c__Cyanobacteriia.o__Cyanobacteriales.f__Microcoleaceae.g__Planktothrix.s__Planktothrix.agardhii	Phenotype	Dyslexia	0.166667	0.147314	19	1	0.274572	0.728428
d__Bacteria.p__Bacillota_A_368345.c__Clostridia_258483.o__Christensenellales.f__Borkfalkiaceae.g__Borkfalkia.s__Borkfalkia.ceftriaxoniphila	Phenotype	Dyslexia	-1.04695	0.874959	19	3	0.248905	0.728428
d__Bacteria.p__Bacillota_A_368345.c__Clostridia_258483.o__Christensenellales.f__Borkfalkiaceae.g__Borkfalkia.s__	Phenotype	Dyslexia	1.51112	1.30646	19	10	0.264392	0.728428
d__Bacteria.p__Bacillota_A_368345.c__Clostridia_258483.o__Oscillospirales.f__Butyricicoccaceae.g__Agathobaculum.s__Agathobaculum.butyriciproducens	Phenotype	Apraxia_of_speech	-1.05631	0.924291	19	16	0.269922	0.728428
d__Bacteria.p__Bacillota_A_368345.c__Clostridia_258483.o__Christensenellales.f__Christensenellaceae.g__Christensenella.s__Christensenella.minuta	Phenotype	Apraxia_of_speech	0.260617	0.222789	19	2	0.259217	0.728428
d__Bacteria.p__Bacillota_A_368345.c__Clostridia_258483.o__Oscillospirales.f__Acutalibacteraceae.g__Hominenteromicrobium.s__Hominenteromicrobium.mulieris	Phenotype	Dyslexia	1.01167	0.871563	19	18	0.26277	0.728428
d__Bacteria.p__Bacillota_A_368345.c__Clostridia_258483.o__Oscillospirales.f__Acutalibacteraceae.g__UMGS1071.s__UMGS1071.sp900548305	Phenotype	Dyslexia	-1.03642	0.883123	19	11	0.257736	0.728428
d__Bacteria.p__Bacillota_A_368345.c__Clostridia_258483.o__Peptostreptococcales.f__Anaerovoracaceae.g__Lentihominibacter.s__Lentihominibacter.butyrica	Phenotype	Dyslexia	-0.25	0.224015	19	2	0.280904	0.728428
d__Bacteria.p__Bacillota_A_368345.c__Clostridia_258483.o__Lachnospirales.f__Lachnospiraceae.g__Alitiscatomonas.s__Alitiscatomonas.aceti	Phenotype	Dyslexia	-1.0899	0.946696	19	11	0.266539	0.728428
d__Bacteria.p__Bacillota_A_368345.c__Clostridia_258483.o__Lachnospirales.f__Lachnospiraceae.g__Brotaphodocola.s__	Phenotype	Dyslexia	-0.499745	0.445178	19	3	0.278182	0.728428
d__Bacteria.p__Bacillota_A_368345.c__Clostridia_258483.o__Lachnospirales.f__Lachnospiraceae.g__Otoolea_135853.s__Otoolea.saccharolyticum_A	Phenotype	Apraxia_of_speech	-0.544757	0.454576	19	3	0.248218	0.728428
d__Bacteria.p__Pseudomonadota.c__Gammaproteobacteria.o__Burkholderiales.f__Burkholderiaceae_A_595427.g__Sutterella.__	Phenotype	Dyslexia	1.4549	1.29629	19	8	0.278271	0.728428
d__Bacteria.p__Pseudomonadota.c__Gammaproteobacteria.o__Burkholderiales.f__Burkholderiaceae_A_595427.g__Parasutterella_564865.__	Phenotype	Apraxia_of_speech	-2.03615	1.79163	19	14	0.27249	0.728428
d__Bacteria.p__Bacillota_I.c__Bacilli_A.o__Bacillales_B_310392.f__Bacillaceae_G.g__Bacillus_A.__	Phenotype	Dyslexia	0.166667	0.147314	19	1	0.274572	0.728428
d__Bacteria.p__Bacillota_I.c__Bacilli_A.o__Lactobacillales.f__Lactobacillaceae.g__Lacticaseibacillus.__	Phenotype	Dyslexia	0.166667	0.147314	19	1	0.274572	0.728428
d__Bacteria.p__Bacillota_A_368345.c__Clostridia_258483.o__Oscillospirales.f__Acutalibacteraceae.g__CAG.217.__	Phenotype	Dyslexia	0.732542	0.639496	19	3	0.268848	0.728428
d__Bacteria.p__Bacillota_C.c__Negativicutes.o__Acidaminococcales.f__Acidaminococcaceae.g__Succiniclasticum.s__Succiniclasticum.sp900315805	Phenotype	Apraxia_of_speech	0.26899	0.23117	19	2	0.261645	0.728428
d__Bacteria.p__Bacillota_A_368345.c__Clostridia_258483.o__Christensenellales.f__CAG.138.g__PeH17.s__PeH17.sp900542285	Phenotype	Dyslexia	0.820071	0.691004	19	4	0.252637	0.728428
d__Bacteria.p__Bacillota_A_368345.c__Clostridia_258483.o__Lachnospirales.f__Lachnospiraceae.g__Eubacterium_G_180878.__	Phenotype	Dyslexia	0.69996	0.624239	19	3	0.278707	0.728428
d__Bacteria.p__Bacillota_A_368345.c__Clostridia_258483.o__Lachnospirales.f__Lachnospiraceae.g__Mediterraneibacter_A_155507.s__Mediterraneibacter_A_155507.massiliensis	Phenotype	Apraxia_of_speech	-0.286956	0.250953	19	2	0.269666	0.728428
d__Bacteria.p__Bacillota_A_368345.c__Clostridia_258483.o__Lachnospirales.f__Lachnospiraceae.g__Limivivens.s__Limivivens.sp900066135	Phenotype	Dyslexia	1.30629	1.18368	19	13	0.286095	0.73908
d__Bacteria.p__Bacillota_A_368345.c__Clostridia_258483.o__Lachnospirales.f__Anaerotignaceae.g__Anaerotignum_189125.__	Phenotype	Apraxia_of_speech	1.27656	1.16084	19	11	0.287738	0.740518
d__Bacteria.p__Pseudomonadota.c__Alphaproteobacteria.o__Rickettsiales.f__Mitochondria.g__.s__	Phenotype	Dyslexia	0.544021	0.504347	19	2	0.296731	0.746004
d__Bacteria.p__Pseudomonadota.c__Gammaproteobacteria.o__Pseudomonadales_A_650611.f__Pseudomonadaceae.g__Pseudomonas_E_647464.__	Phenotype	Apraxia_of_speech	-0.25	0.238029	19	3	0.309189	0.746004
d__Bacteria.p__Bacillota_A_368345.c__Clostridia_258483.__.__.__.__	Phenotype	Apraxia_of_speech	1.40351	1.38463	19	13	0.325842	0.746004
d__Bacteria.p__Bacillota_I.c__Bacilli_A.__.__.__.__	Phenotype	Apraxia_of_speech	0.466287	0.45719	19	2	0.322952	0.746004
d__Bacteria.p__Bacteroidota.c__Bacteroidia.o__Bacteroidales.f__Bacteroidaceae.__.__	Phenotype	Dyslexia	0.793022	0.776317	19	4	0.322207	0.746004
d__Bacteria.p__Bacteroidota.c__Bacteroidia.o__Bacteroidales.f__Bacteroidaceae.g__Phocaeicola_A.s__Phocaeicola_A.dorei	Phenotype	Dyslexia	-1.15708	1.11763	19	6	0.315926	0.746004
d__Bacteria.p__Bacteroidota.c__Bacteroidia.o__Bacteroidales.f__Bacteroidaceae.g__Phocaeicola_A.s__Phocaeicola_A.massiliensis	Phenotype	Dyslexia	0.757845	0.703768	19	9	0.297522	0.746004
d__Bacteria.p__Bacteroidota.c__Bacteroidia.o__Bacteroidales.f__Bacteroidaceae.g__Phocaeicola_A.s__Phocaeicola_A.coprocola	Phenotype	Dyslexia	0.9107	0.909112	19	3	0.331376	0.746004
d__Bacteria.p__Pseudomonadota.c__Alphaproteobacteria.o__Sphingomonadales.f__Sphingomonadaceae_486827.g__Sphingopyxis_485592.__	Phenotype	Apraxia_of_speech	0.370661	0.343243	19	2	0.296206	0.746004
d__Bacteria.p__Bacillota_A_368345.c__Clostridia_258483.o__Oscillospirales.f__Acutalibacteraceae.g__Acutalibacter.s__	Phenotype	Apraxia_of_speech	0.483061	0.477583	19	2	0.326844	0.746004
d__Bacteria.p__Bacillota_A_368345.c__Clostridia_258483.o__Oscillospirales.f__Ruminococcaceae.g__Ruminococcus_C_58660.s__Ruminococcus_C_58660.sp000433635	Phenotype	Dyslexia	1.03795	1.00418	19	4	0.316678	0.746004
d__Bacteria.p__Bacillota_A_368345.c__Clostridia_258483.o__Oscillospirales.f__Ruminococcaceae.g__Hominimerdicola.s__Hominimerdicola.aceti	Phenotype	Apraxia_of_speech	1.77598	1.67608	19	10	0.305061	0.746004
d__Bacteria.p__Bacillota_A_368345.c__Clostridia_258483.o__Oscillospirales.f__Acutalibacteraceae.__.__	Phenotype	Dyslexia	-0.992493	0.963045	19	6	0.318067	0.746004
d__Bacteria.p__Bacillota_A_368345.c__Clostridia_258483.o__Oscillospirales.f__Acutalibacteraceae.__.__	Phenotype	Apraxia_of_speech	-0.909374	0.896546	19	6	0.32553	0.746004
d__Bacteria.p__Bacillota_A_368345.c__Clostridia_258483.o__Oscillospirales.f__Acutalibacteraceae.g__.s__	Phenotype	Dyslexia	-0.954426	0.907749	19	3	0.308687	0.746004
d__Bacteria.p__Actinomycetota.c__Actinomycetes.o__Actinomycetales.f__Bifidobacteriaceae.g__Bifidobacterium_388775.s__Bifidobacterium.bifidum	Phenotype	Dyslexia	0.334029	0.332139	19	2	0.329533	0.746004
d__Bacteria.p__Bacillota_A_368345.c__Clostridia_258483.o__Lachnospirales.f__Anaerotignaceae.g__Anaerotignum_189125.__	Phenotype	Dyslexia	1.33301	1.24694	19	11	0.30092	0.746004
d__Bacteria.p__Bacillota_A_368345.c__Clostridia_258483.o__Lachnospirales.f__Lachnospiraceae.g__Dorea_A.s__Dorea_A.formicigenerans	Phenotype	Dyslexia	0.76068	0.734612	19	16	0.31584	0.746004
d__Bacteria.p__Bacillota_A_368345.c__Clostridia_258483.o__Lachnospirales.f__Lachnospiraceae.g__Blautia_A_141780.__	Phenotype	Dyslexia	-0.894227	0.847003	19	5	0.306762	0.746004
d__Bacteria.p__Bacillota_A_368345.c__Clostridia_258483.o__Lachnospirales.f__Lachnospiraceae.g__Blautia_A_141780.s__Blautia_A_141780.ornithocaccae	Phenotype	Dyslexia	-0.773618	0.711425	19	3	0.292961	0.746004
d__Bacteria.p__Bacillota_A_368345.c__Clostridia_258483.o__Lachnospirales.f__Lachnospiraceae.g__Fusicatenibacter.s__Fusicatenibacter.saccharivorans	Phenotype	Dyslexia	1.3865	1.29604	19	18	0.300584	0.746004
d__Bacteria.p__Bacillota_A_368345.c__Clostridia_258483.o__Lachnospirales.f__Lachnospiraceae.g__Ruminococcus_B.s__Ruminococcus_B.gnavus	Phenotype	Dyslexia	-1.77779	1.66842	19	7	0.302443	0.746004
d__Bacteria.p__Bacillota_A_368345.c__Clostridia_258483.o__Lachnospirales.f__Lachnospiraceae.g__Hominisplanchenecus_A.s__Hominisplanchenecus_A.faecis	Phenotype	Apraxia_of_speech	-1.61338	1.5048	19	12	0.299556	0.746004
d__Bacteria.p__Bacillota_A_368345.c__Clostridia_258483.o__Lachnospirales.f__Lachnospiraceae.g__Alitiscatomonas.s__	Phenotype	Dyslexia	0.379711	0.368496	19	2	0.318132	0.746004
d__Bacteria.p__Bacillota_A_368345.c__Clostridia_258483.o__Lachnospirales.f__Lachnospiraceae.g__Blautia_A_141781.s__Blautia_A_141781.wexlerae	Phenotype	Apraxia_of_speech	0.394662	0.371368	19	2	0.303685	0.746004
d__Bacteria.p__Bacillota_A_368345.c__Clostridia_258483.o__Lachnospirales.f__Lachnospiraceae.g__Laedolimicola.s__	Phenotype	Dyslexia	0.608002	0.565157	19	10	0.297968	0.746004
d__Bacteria.p__Bacillota_A_368345.c__Clostridia_258483.o__Lachnospirales.f__Lachnospiraceae.g__Eubacterium_F.s__Eubacterium_F.sp000687695	Phenotype	Dyslexia	0.360386	0.353009	19	2	0.322492	0.746004
d__Bacteria.p__Bacillota_A_368345.c__Clostridia_258483.o__Oscillospirales.f__CAG.272.g__RUG13077.s__	Phenotype	Dyslexia	1.25986	1.25782	19	7	0.331436	0.746004
d__Bacteria.p__Bacillota_A_368345.c__Clostridia_258483.o__Eubacteriales.f__Anaerofustaceae.g__.s__	Phenotype	Apraxia_of_speech	-0.25	0.238453	19	3	0.310022	0.746004
d__Bacteria.p__Bacillota_A_368345.c__Clostridia_258483.o__Oscillospirales.f__Oscillospiraceae_88309.g__Vescimonas.s__Vescimonas.coprocola	Phenotype	Apraxia_of_speech	1.00627	0.965586	19	15	0.31284	0.746004
d__Bacteria.p__Actinomycetota.c__Coriobacteriia.o__Coriobacteriales.f__Eggerthellaceae.g__Gordonibacter.s__Gordonibacter.pamelaeae	Phenotype	Dyslexia	-1.33323	1.31906	19	4	0.327181	0.746004
d__Bacteria.p__Bacillota_A_368345.c__Clostridia_258483.o__UBA1381.f__UBA1381.g__Hominilimicola.s__Hominilimicola.sp001941225	Phenotype	Dyslexia	1.41026	1.32786	19	16	0.30398	0.746004
d__Bacteria.p__Bacillota_A_368345.c__Clostridia_258483.o__Oscillospirales.f__Acutalibacteraceae.g__Eubacterium_R.s__Eubacterium_R.faecavium	Phenotype	Apraxia_of_speech	0.435689	0.420245	19	2	0.315268	0.746004
d__Bacteria.p__Bacillota_A_368345.c__Clostridia_258483.o__Clostridiales.f__Clostridiaceae_222000.g__Clostridium_T.__	Phenotype	Apraxia_of_speech	1.71386	1.64411	19	15	0.31271	0.746004
d__Bacteria.p__Bacillota_I.c__Bacilli_A.o__MOL361.f__Turicibacteraceae.g__Turicibacter.__	Phenotype	Apraxia_of_speech	2.1655	2.05718	19	12	0.308137	0.746004
d__Bacteria.p__Bacillota_A_368345.c__Clostridia_258483.o__Lachnospirales.f__Lachnospiraceae.g__Eubacterium_I.s__Eubacterium_I.ramulus	Phenotype	Dyslexia	0.770539	0.758237	19	9	0.324644	0.746004
d__Bacteria.p__Bacillota_A_368345.c__Clostridia_258483.o__Lachnospirales.f__Lachnospiraceae.g__Faecalimonas.__	Phenotype	Dyslexia	-1.17368	1.16438	19	7	0.328463	0.746004
d__Bacteria.p__Bacillota_A_368345.c__Clostridia_258483.o__Lachnospirales.f__Lachnospiraceae.g__Coprococcus_A_121497.s__Coprococcus_A_121497.eutactus	Phenotype	Dyslexia	-0.829593	0.817556	19	5	0.325337	0.746004
d__Bacteria.p__Bacillota_A_368345.c__Clostridia_258483.o__Oscillospirales.f__Acutalibacteraceae.g__UBA5905.s__	Phenotype	Apraxia_of_speech	0.949861	0.95234	19	8	0.333418	0.747997
d__Bacteria.p__Bacillota_A_368345.c__Clostridia_258483.o__Lachnospirales.f__Lachnospiraceae.g__Anaerostipes.__	Phenotype	Dyslexia	-0.926496	0.933137	19	5	0.335546	0.750303
d__Bacteria.p__Bacteroidota.c__Bacteroidia.o__Bacteroidales.f__Bacteroidaceae.g__Phocaeicola_A.s__Phocaeicola_A.vulgatus	Phenotype	Dyslexia	0.957801	0.972486	19	17	0.339334	0.756293
d__Bacteria.p__Bacillota_A_368345.c__Clostridia_258483.o__Christensenellales.f__Christensenellaceae.g__Christensenella.s__Christensenella.hongkongensis	Phenotype	Dyslexia	-0.287131	0.293352	19	2	0.34225	0.760309
d__Bacteria.p__Bacillota_A_368345.c__Clostridia_258483.o__Oscillospirales.f__Oscillospiraceae_88309.g__Dysosmobacter.s__Dysosmobacter.sp000403435	Phenotype	Apraxia_of_speech	1.07946	1.11804	19	14	0.348669	0.769554
d__Bacteria.p__Bacillota_A_368345.c__Clostridia_258483.o__Lachnospirales.f__Lachnospiraceae.g__Mediterraneibacter_A_155507.s__Mediterraneibacter_A_155507.torques	Phenotype	Dyslexia	1.5901	1.64375	19	10	0.347758	0.769554
d__Bacteria.p__Bacteroidota.c__Bacteroidia.o__Bacteroidales.f__Bacteroidaceae.g__Bacteroides_H_857956.s__Bacteroides_H_857956.fragilis	Phenotype	Dyslexia	-1.15592	1.21051	19	7	0.353832	0.773514
d__Bacteria.p__Bacillota_A_368345.c__Clostridia_258483.o__Lachnospirales.f__Lachnospiraceae.g__Acetatifactor.s__Acetatifactor.acetigignens	Phenotype	Apraxia_of_speech	1.0802	1.13129	19	17	0.353866	0.773514
d__Bacteria.p__Bacillota_A_368345.c__Clostridia_258483.o__Oscillospirales.f__Oscillospiraceae_88309.g__Lawsonibacter.s__Lawsonibacter.sp000177015	Phenotype	Apraxia_of_speech	-0.975572	1.01939	19	7	0.3528	0.773514
d__Bacteria.p__Pseudomonadota.c__Gammaproteobacteria.o__Enterobacterales_737866.f__Pasteurellaceae.__.__	Phenotype	Apraxia_of_speech	1.57289	1.65564	19	10	0.356234	0.776203
d__Bacteria.p__Bacillota_A_368345.c__Clostridia_258483.o__Oscillospirales.f__Acutalibacteraceae.g__Ruminococcus_E.s__Ruminococcus_E.sp003438075	Phenotype	Dyslexia	0.981496	1.04199	19	3	0.360229	0.782408
d__Bacteria.p__Bacillota_A_368345.c__Clostridia_258483.o__Lachnospirales.f__Lachnospiraceae.g__Mediterraneibacter_A_155507.s__Mediterraneibacter_A_155507.faecis	Phenotype	Apraxia_of_speech	0.888883	0.94756	19	17	0.362151	0.784087
d__Bacteria.p__Bacillota_A_368345.c__Clostridia_258483.o__Lachnospirales.f__Lachnospiraceae.g__Scatomonas.s__Scatomonas.hejianensis	Phenotype	Apraxia_of_speech	-0.563165	0.603402	19	7	0.364529	0.786736
d__Bacteria.p__Bacillota_A_368345.c__Clostridia_258483.o__Oscillospirales.f__Acutalibacteraceae.g__UBA5905.s__UBA5905.sp002437905	Phenotype	Apraxia_of_speech	-0.25	0.269335	19	2	0.36709	0.787254
d__Bacteria.p__Bacillota_A_368345.c__Clostridia_258483.o__Lachnospirales.f__Lachnospiraceae.g__Blautia_A_141781.s__Blautia_A_141781.fusiformis	Phenotype	Apraxia_of_speech	-0.573755	0.619983	19	19	0.368488	0.787254
d__Bacteria.p__Bacillota_A_368345.c__Clostridia_258483.o__Lachnospirales.f__Lachnospiraceae.g__Fusicatenibacter.s__Fusicatenibacter.saccharivorans	Phenotype	Apraxia_of_speech	1.11523	1.20655	19	18	0.369054	0.787254
d__Bacteria.p__Bacillota_A_368345.c__Clostridia_258483.o__Christensenellales.f__Aristaeellaceae.g__Onthenecus.s__	Phenotype	Dyslexia	1.06201	1.15263	19	16	0.37054	0.787254
d__Bacteria.p__Actinomycetota.c__Actinomycetes.o__Mycobacteriales.f__Geodermatophilaceae.g__Geodermatophilus.__	Phenotype	Dyslexia	0.242957	0.26318	19	2	0.369638	0.787254
d__Bacteria.p__Bacteroidota.c__Bacteroidia.o__Bacteroidales.f__Tannerellaceae.g__Parabacteroides_B_862066.s__Parabacteroides_B_862066.goldsteinii	Phenotype	Dyslexia	0.229421	0.253512	19	2	0.378907	0.80253
d__Bacteria.__.__.__.__.__.__	Phenotype	Dyslexia	1.60146	1.79237	19	17	0.384838	0.806885
d__Bacteria.p__Bacillota_A_368345.c__Clostridia_258483.o__Oscillospirales.f__Oscillospiraceae_88309.g__Vescimonas.s__Vescimonas.sp900545585	Phenotype	Dyslexia	0.932545	1.04564	19	13	0.385696	0.806885
d__Bacteria.p__Bacillota_A_368345.c__Clostridia_258483.o__Oscillospirales.f__Acutalibacteraceae.g__CAG.177.s__CAG.177.sp003538135	Phenotype	Dyslexia	0.985808	1.10121	19	2	0.38395	0.806885
d__Bacteria.p__Bacillota_A_368345.c__Clostridia_258483.o__Lachnospirales.f__Lachnospiraceae.g__Sellimonas.s__Sellimonas.intestinalis	Phenotype	Dyslexia	-1.68587	1.88295	19	5	0.383881	0.806885
d__Bacteria.p__Bacillota_I.c__Bacilli_A.o__Lactobacillales.f__Aerococcaceae.g__Granulicatella.__	Phenotype	Dyslexia	-0.913557	1.02896	19	4	0.387775	0.808755
d__Bacteria.p__Bacillota_A_368345.c__Clostridia_258483.o__Christensenellales.f__Aristaeellaceae.g__Onthenecus.s__	Phenotype	Apraxia_of_speech	-0.94653	1.07304	19	16	0.390784	0.812544
d__Bacteria.p__Bacillota_A_368345.c__Clostridia_258483.o__Oscillospirales.f__Oscillospiraceae_88309.g__Lawsonibacter.s__Lawsonibacter.sp000492175	Phenotype	Apraxia_of_speech	-0.661184	0.755985	19	5	0.394731	0.818257
d__Bacteria.p__Verrucomicrobiota.c__Lentisphaeria.o__Victivallales.f__UBA1829.g__UBA11452.s__	Phenotype	Apraxia_of_speech	-0.600703	0.695324	19	5	0.400399	0.827491
d__Bacteria.p__Bacillota_A_368345.c__Clostridia_258483.o__Oscillospirales.f__Acutalibacteraceae.g__Hydrogeniiclostridium.s__	Phenotype	Dyslexia	0.201669	0.234354	19	2	0.402208	0.828718
d__Bacteria.p__Bacillota_I.c__Bacilli_A.o__MOL361.f__Turicibacteraceae.g__Turicibacter.s__Turicibacter.sanguinis	Phenotype	Dyslexia	0.657441	0.768146	19	4	0.404699	0.83134
d__Bacteria.p__Bacillota_A_368345.c__Clostridia_258483.o__Lachnospirales.f__Lachnospiraceae.g__Limivivens.s__	Phenotype	Dyslexia	0.746711	0.875123	19	9	0.406106	0.831724
d__Bacteria.p__Bacillota_A_368345.c__Clostridia_258483.o__Lachnospirales.f__Lachnospiraceae.g__Porcincola.s__	Phenotype	Dyslexia	0.749711	0.889245	19	10	0.411606	0.840466
d__Bacteria.p__Bacillota_A_368345.c__Clostridia_258483.o__Lachnospirales.f__Lachnospiraceae.g__Blautia_A_141781.s__Blautia_A_141781.hydrogenotrophica	Phenotype	Dyslexia	-1.01035	1.20512	19	4	0.414164	0.843164
d__Bacteria.p__Bacteroidota.c__Bacteroidia.o__Bacteroidales.f__Bacteroidaceae.g__Prevotella.s__Prevotella.nigrescens	Phenotype	Apraxia_of_speech	0.111111	0.141639	19	1	0.444228	0.853417
d__Bacteria.p__Bacteroidota.c__Bacteroidia.o__Bacteroidales.f__Bacteroidaceae.g__Bacteroides_H_857956.s__Bacteroides_H_857956.fragilis	Phenotype	Apraxia_of_speech	-0.887455	1.12692	19	7	0.442497	0.853417
d__Bacteria.p__Bacteroidota.c__Bacteroidia.o__Bacteroidales.f__Porphyromonadaceae.g__Porphyromonas_A.s__Porphyromonas_A.uenonis	Phenotype	Apraxia_of_speech	0.111111	0.141639	19	1	0.444228	0.853417
d__Bacteria.p__Bacteroidota.c__Bacteroidia.o__Bacteroidales.f__UBA932.g__Coprenecus.s__Coprenecus.sp900544175	Phenotype	Apraxia_of_speech	0.111111	0.141639	19	1	0.444228	0.853417
d__Bacteria.p__Pseudomonadota.c__Gammaproteobacteria.o__UBA11654.f__UBA11654.g__DTSX01.s__DTSX01.sp012965065	Phenotype	Apraxia_of_speech	0.111111	0.141639	19	1	0.444228	0.853417
d__Bacteria.p__Pseudomonadota.c__Gammaproteobacteria.o__Burkholderiales.f__Neisseriaceae.g__Neisseria_563205.__	Phenotype	Apraxia_of_speech	0.111111	0.141639	19	1	0.444228	0.853417
d__Bacteria.p__Bacillota_I.c__Bacilli_A.o__Lactobacillales.f__Streptococcaceae.__.__	Phenotype	Apraxia_of_speech	0.111111	0.141639	19	1	0.444228	0.853417
d__Bacteria.p__Actinomycetota.c__Actinomycetes.o__Actinomycetales.f__Actinomycetaceae.g__Actinomyces.s__Actinomyces.graevenitzii	Phenotype	Apraxia_of_speech	0.111111	0.141639	19	1	0.444228	0.853417
d__Bacteria.p__Actinomycetota.c__Actinomycetes.o__Actinomycetales.f__Actinomycetaceae.g__Peptidiphaga.s__Peptidiphaga.sp000466165	Phenotype	Apraxia_of_speech	0.111111	0.141639	19	1	0.444228	0.853417
d__Bacteria.p__Bacillota_A_368345.c__Clostridia_258483.o__Lachnospirales.f__Lachnospiraceae.g__Alitiscatomonas.s__Alitiscatomonas.aceti	Phenotype	Apraxia_of_speech	-0.721529	0.881326	19	11	0.424992	0.853417
d__Bacteria.p__Bacillota_A_368345.c__Clostridia_258483.o__Lachnospirales.f__Lachnospiraceae.g__Dorea_D_146760.s__Dorea_D_146760.hominis	Phenotype	Dyslexia	-0.58985	0.71464	19	4	0.421292	0.853417
d__Bacteria.p__Bacillota_A_368345.c__Clostridia_258483.o__Lachnospirales.f__Lachnospiraceae.g__Clostridium_R_135822.s__Clostridium_R_135822.fessum	Phenotype	Dyslexia	0.70126	0.885861	19	15	0.440165	0.853417
d__Bacteria.p__Bacillota_A_368345.c__Clostridia_258483.o__Lachnospirales.f__Lachnospiraceae.g__Blautia_A_141781.s__Blautia_A_141781.luti	Phenotype	Apraxia_of_speech	0.738002	0.911195	19	6	0.429863	0.853417
d__Bacteria.p__Bacillota_A_368345.c__Clostridia_258483.o__Lachnospirales.f__Lachnospiraceae.g__Frisingicoccus.s__Frisingicoccus.caecimuris	Phenotype	Dyslexia	-0.25	0.314647	19	2	0.438508	0.853417
d__Bacteria.p__Bacillota_A_368345.c__Clostridia_258483.o__Oscillospirales.f__CAG.272.g__RUG13077.s__	Phenotype	Apraxia_of_speech	-0.948743	1.17097	19	7	0.4297	0.853417
d__Bacteria.p__Actinomycetota.c__Actinomycetes.o__Mycobacteriales.f__Mycobacteriaceae.g__Corynebacterium.s__Corynebacterium.durum	Phenotype	Apraxia_of_speech	0.111111	0.141639	19	1	0.444228	0.853417
d__Bacteria.p__Actinomycetota.c__Actinomycetes.o__Mycobacteriales.f__Mycobacteriaceae.g__Corynebacterium.__	Phenotype	Apraxia_of_speech	0.111111	0.141639	19	1	0.444228	0.853417
d__Bacteria.p__Bacillota_I.c__Bacilli_A.o__Lactobacillales.f__Enterococcaceae.__.__	Phenotype	Apraxia_of_speech	0.111111	0.141639	19	1	0.444228	0.853417
d__Bacteria.p__Bacillota_A_368345.c__Clostridia_258483.o__Lachnospirales.f__Lachnospiraceae.g__Anaerobutyricum.__	Phenotype	Dyslexia	-0.515025	0.627982	19	17	0.424194	0.853417
d__Bacteria.p__Bacillota_A_368345.c__Clostridia_258483.o__Lachnospirales.f__Lachnospiraceae.g__Roseburia_A_166204.__	Phenotype	Apraxia_of_speech	0.815869	1.02543	19	14	0.437888	0.853417
d__Bacteria.p__Bacillota_A_368345.c__Clostridia_258483.o__Lachnospirales.f__Lachnospiraceae.g__Butyribacter.s__Butyribacter.sp003529475	Phenotype	Dyslexia	-0.787858	1.00722	19	6	0.445513	0.853482
d__Bacteria.p__Bacteroidota.c__Bacteroidia.o__Bacteroidales.f__Bacteroidaceae.g__Bacteroides_H_857956.s__Bacteroides_H_857956.stercoris	Phenotype	Apraxia_of_speech	1.04898	1.35333	19	7	0.44958	0.858125
d__Bacteria.p__Bacillota_A_368345.c__Clostridia_258483.o__Oscillospirales.f__Acutalibacteraceae.g__.s__	Phenotype	Apraxia_of_speech	-0.653736	0.845068	19	3	0.450453	0.858125
d__Bacteria.p__Bacillota_A_368345.c__Clostridia_258483.o__Oscillospirales.f__Ruminococcaceae.g__Ruminococcus_C_58660.s__Ruminococcus_C_58660.sp000433635	Phenotype	Apraxia_of_speech	0.710097	0.934838	19	4	0.458543	0.86888
d__Bacteria.p__Bacillota_A_368345.c__Clostridia_258483.o__Lachnospirales.f__Lachnospiraceae.g__UBA3402.s__UBA3402.sp003478355	Phenotype	Apraxia_of_speech	-0.466244	0.61395	19	11	0.458646	0.86888
d__Bacteria.p__Verrucomicrobiota.c__Lentisphaeria.o__Victivallales.f__Victivallaceae.g__Victivallis.s__Victivallis.vadensis	Phenotype	Apraxia_of_speech	0.382317	0.506288	19	2	0.461139	0.871183
d__Bacteria.p__Bacillota_I.c__Bacilli_A.o__Lactobacillales.f__Streptococcaceae.g__Streptococcus.__	Phenotype	Apraxia_of_speech	0.350551	0.467437	19	2	0.464175	0.873418
d__Bacteria.p__Actinomycetota.c__Actinomycetes.o__Actinomycetales.f__Actinomycetaceae.g__Actinomyces.__	Phenotype	Apraxia_of_speech	0.312788	0.421653	19	2	0.468951	0.873418
d__Bacteria.p__Bacillota_A_368345.c__Clostridia_258483.o__Eubacteriales.f__Eubacteriaceae.g__Eubacterium_O_258270.__	Phenotype	Apraxia_of_speech	1.16694	1.57782	19	6	0.470261	0.873418
d__Bacteria.p__Bacillota_A_368345.c__Clostridia_258483.o__Lachnospirales.f__Lachnospiraceae.g__Eisenbergiella.s__Eisenbergiella.porci	Phenotype	Apraxia_of_speech	-0.649082	0.881018	19	6	0.471946	0.873418
d__Bacteria.p__Bacillota_A_368345.c__Clostridia_258483.o__Lachnospirales.f__Lachnospiraceae.g__Eubacterium_F.s__Eubacterium_F.sp003491505	Phenotype	Apraxia_of_speech	0.69489	0.940571	19	14	0.470731	0.873418
d__Bacteria.p__Actinomycetota.c__Coriobacteriia.o__Coriobacteriales.f__Eggerthellaceae.g__Slackia.s__Slackia.isoflavoniconvertens	Phenotype	Dyslexia	0.489014	0.66666	19	5	0.473848	0.873418
d__Bacteria.p__Patescibacteria.c__Saccharimonadia.o__Saccharimonadales.f__Nanosynbacteraceae.g__Nanosynbacter.s__	Phenotype	Dyslexia	0.166667	0.226084	19	2	0.471681	0.873418
d__Bacteria.p__Bacillota_A_368345.c__Clostridia_258483.o__Oscillospirales.f__Oscillospiraceae_88309.g__Lawsonibacter.__	Phenotype	Dyslexia	-0.653184	0.873755	19	7	0.465571	0.873418
d__Bacteria.p__Bacillota_A_368345.c__Clostridia_258483.o__Christensenellales.f__CAG.138.g__PeH17.s__PeH17.sp900542285	Phenotype	Apraxia_of_speech	-0.472603	0.64329	19	4	0.473174	0.873418
d__Bacteria.p__Bacillota_A_368345.c__Clostridia_258483.o__Oscillospirales.f__Ruminococcaceae.g__Faecalibacterium.__	Phenotype	Apraxia_of_speech	-0.557441	0.764114	19	18	0.476225	0.873516
d__Bacteria.p__Bacteroidota.c__Bacteroidia.o__Bacteroidales.f__Marinilabiliaceae.g__JC017.s__JC017.sp004296775	Phenotype	Apraxia_of_speech	0.26373	0.363087	19	2	0.478114	0.873516
d__Bacteria.p__Actinomycetota.__.__.__.__.__	Phenotype	Apraxia_of_speech	0.259916	0.35859	19	2	0.479025	0.873516
d__Bacteria.p__Bacillota_A_368345.c__Clostridia_258483.o__Lachnospirales.f__Lachnospiraceae.g__Anaerobutyricum.__	Phenotype	Apraxia_of_speech	-0.424481	0.58462	19	17	0.478277	0.873516
d__Bacteria.p__Bacillota_I.c__Bacilli_A.o__Staphylococcales.f__Staphylococcaceae.g__Staphylococcus.__	Phenotype	Apraxia_of_speech	0.248851	0.3456	19	2	0.481878	0.876375
d__Bacteria.p__Bacillota_A_368345.c__Clostridia_258483.o__Oscillospirales.f__Butyricicoccaceae.g__Agathobaculum.s__Agathobaculum.butyriciproducens	Phenotype	Dyslexia	0.706759	0.992848	19	16	0.486808	0.87663
d__Bacteria.p__Bacillota_A_368345.c__Clostridia_258483.o__Oscillospirales.f__Ruminococcaceae.g__Ruminococcus_C_58660.s__Ruminococcus_C_58660.callidus	Phenotype	Dyslexia	0.849728	1.20344	19	11	0.49029	0.87663
d__Bacteria.p__Bacillota_A_368345.c__Clostridia_258483.o__Lachnospirales.f__Anaerotignaceae.g__Anaerotignum_189125.s__Anaerotignum.lactatifermentans	Phenotype	Dyslexia	-0.25	0.351335	19	3	0.486977	0.87663
d__Bacteria.p__Bacillota_A_368345.c__Clostridia_258483.o__Peptostreptococcales.f__Peptostreptococcaceae_256921.__.__	Phenotype	Apraxia_of_speech	-0.276565	0.388945	19	3	0.487282	0.87663
d__Bacteria.p__Bacillota_A_368345.c__Clostridia_258483.o__Lachnospirales.f__Lachnospiraceae.g__Blautia_A_141781.s__	Phenotype	Apraxia_of_speech	0.238074	0.333034	19	2	0.484994	0.87663
d__Bacteria.p__Bacillota_A_368345.c__Clostridia_258483.o__Christensenellales.f__Aristaeellaceae.g__Limiplasma.s__Limiplasma.merdipullorum	Phenotype	Dyslexia	-0.61577	0.869263	19	5	0.488901	0.87663
d__Bacteria.p__Bacillota_A_368345.c__Clostridia_258483.o__Monoglobales.f__Monoglobaceae.g__Monoglobus.s__Monoglobus.pectinilyticus	Phenotype	Apraxia_of_speech	0.817942	1.16039	19	8	0.491016	0.87663
d__Bacteria.p__Pseudomonadota.c__Gammaproteobacteria.o__Burkholderiales.__.__.__	Phenotype	Dyslexia	0.166667	0.239323	19	2	0.496166	0.883316
d__Bacteria.p__Bacillota_A_368345.c__Clostridia_258483.o__Christensenellales.f__Aristaeellaceae.g__.s__	Phenotype	Apraxia_of_speech	-0.996408	1.43478	19	9	0.497351	0.883316
d__Bacteria.p__Desulfobacterota_G_459543.c__Desulfovibrionia.o__Desulfovibrionales.f__Desulfovibrionaceae.g__Mailhella.s__Mailhella.massiliensis	Phenotype	Dyslexia	0.43206	0.629011	19	4	0.501988	0.88437
d__Bacteria.p__Bacillota_A_368345.c__Clostridia_258483.o__Oscillospirales.f__Acutalibacteraceae.g__Fimenecus.s__Fimenecus.sp000432435	Phenotype	Apraxia_of_speech	0.197973	0.287223	19	2	0.50053	0.88437
d__Bacteria.p__Bacillota_A_368345.c__Clostridia_258483.o__TANB77.f__CAG.508.g__.s__	Phenotype	Apraxia_of_speech	-0.77978	1.13986	19	5	0.503701	0.88437
d__Bacteria.p__Bacillota_A_368345.c__Clostridia_258483.o__Lachnospirales.f__Lachnospiraceae.g__Otoolea_135853.s__Otoolea.saccharolyticum_A	Phenotype	Dyslexia	-0.33416	0.488293	19	3	0.503552	0.88437
d__Bacteria.p__Bacillota_A_368345.c__Clostridia_258483.o__Christensenellales.f__Aristaeellaceae.g__SFMI01.s__	Phenotype	Dyslexia	1.35818	1.98878	19	12	0.504428	0.88437
d__Bacteria.p__Bacillota_A_368345.c__Clostridia_258483.o__Eubacteriales.f__Eubacteriaceae.g__Eubacterium_O_258270.__	Phenotype	Dyslexia	-1.13883	1.69486	19	6	0.511212	0.893966
d__Bacteria.p__Desulfobacterota_G_459543.c__Desulfovibrionia.o__Desulfovibrionales.f__Desulfovibrionaceae.g__Desulfovibrio_446353.s__Desulfovibrio.desulfuricans	Phenotype	Apraxia_of_speech	-0.25	0.376919	19	2	0.516599	0.901075
d__Bacteria.p__Bacillota_A_368345.c__Clostridia_258483.o__Lachnospirales.f__Lachnospiraceae.g__Faecalimonas.__	Phenotype	Apraxia_of_speech	0.716269	1.08398	19	7	0.518157	0.901487
d__Bacteria.p__Actinomycetota.c__Actinomycetes.o__Actinomycetales.f__Actinomycetaceae.g__Pauljensenia.__	Phenotype	Apraxia_of_speech	0.922348	1.41323	19	9	0.523248	0.908028
d__Bacteria.p__Bacillota_A_368345.c__Clostridia_258483.o__Christensenellales.f__Aristaeellaceae.g__.s__	Phenotype	Dyslexia	1.00157	1.5412	19	9	0.525001	0.908759
d__Bacteria.p__Bacteroidota.c__Bacteroidia.o__Bacteroidales.f__Bacteroidaceae.g__Bacteroides_H_857956.s__Bacteroides_H_857956.nordii	Phenotype	Apraxia_of_speech	-0.25	0.38828	19	2	0.528785	0.91299
d__Bacteria.p__Bacillota_A_368345.c__Clostridia_258483.o__Christensenellales.f__CAG.138.__.__	Phenotype	Dyslexia	-0.462724	0.722991	19	3	0.531223	0.914883
d__Bacteria.p__Bacillota_A_368345.c__Clostridia_258483.o__Oscillospirales.f__Ruminococcaceae.g__Faecalibacterium.__	Phenotype	Dyslexia	0.519688	0.82079	19	18	0.535578	0.918429
d__Bacteria.p__Bacillota_A_368345.c__Clostridia_258483.o__Oscillospirales.f__Ruminococcaceae.__.__	Phenotype	Apraxia_of_speech	-0.777609	1.23348	19	5	0.537321	0.918429
d__Bacteria.p__Bacillota_A_368345.c__Clostridia_258483.o__Lachnospirales.f__Anaerotignaceae.g__.s__	Phenotype	Dyslexia	0.440038	0.695883	19	11	0.536094	0.918429
d__Bacteria.p__Cyanobacteriota.c__Vampirovibrionia.o__Gastranaerophilales.f__Gastranaerophilaceae.g__Limenecus.s__Limenecus.avicola	Phenotype	Dyslexia	0.336715	0.537089	19	2	0.539551	0.919924
d__Bacteria.p__Bacillota_A_368345.c__Clostridia_258483.o__Lachnospirales.f__Lachnospiraceae.g__Lactonifactor.s__Lactonifactor.longoviformis	Phenotype	Dyslexia	-0.351851	0.563117	19	3	0.540894	0.919924
d__Bacteria.p__Pseudomonadota.c__Gammaproteobacteria.o__Burkholderiales.__.__.__	Phenotype	Apraxia_of_speech	0.137742	0.222797	19	2	0.545119	0.924805
d__Bacteria.p__Bacillota_A_368345.c__Clostridia_258483.o__Oscillospirales.f__Oscillospiraceae_88309.__.__	Phenotype	Apraxia_of_speech	-0.80821	1.31671	19	13	0.547968	0.927331
d__Bacteria.p__Bacillota_A_368345.c__Clostridia_258483.o__TANB77.f__CAG.508.__.__	Phenotype	Dyslexia	-0.484089	0.821783	19	3	0.564038	0.93057
d__Archaea.p__Thermoplasmatota.c__Thermoplasmata_1773.o__Methanomassiliicoccales.f__Methanomassiliicoccaceae.g__Methanomassiliicoccus_A_1637.s__Methanomassiliicoccus_A_1637.intestinalis	Phenotype	Dyslexia	0.29973	0.505596	19	2	0.561584	0.93057
d__Bacteria.p__Pseudomonadota.c__Alphaproteobacteria.o__RF32.f__CAG.239.g__Scatocola.s__Scatocola.faecipullorum	Phenotype	Dyslexia	0.988185	1.68287	19	6	0.565263	0.93057
d__Bacteria.p__Pseudomonadota.c__Alphaproteobacteria.o__RF32.f__CAG.239.g__Scatocola.s__Scatocola.faecipullorum	Phenotype	Apraxia_of_speech	0.937354	1.56667	19	6	0.558008	0.93057
d__Bacteria.p__Bacteroidota.c__Bacteroidia.o__Bacteroidales.f__Bacteroidaceae.g__Bacteroides_H_857956.s__Bacteroides_H_857956.cellulosilyticus	Phenotype	Dyslexia	-0.93647	1.57706	19	6	0.560944	0.93057
d__Bacteria.p__Bacteroidota.c__Bacteroidia.o__Bacteroidales.__.__.__	Phenotype	Apraxia_of_speech	0.498368	0.82981	19	4	0.556531	0.93057
d__Bacteria.p__Bacillota_A_368345.c__Clostridia_258483.o__Christensenellales.f__Borkfalkiaceae.g__Borkfalkia.s__	Phenotype	Apraxia_of_speech	0.72043	1.21624	19	10	0.561902	0.93057
d__Bacteria.p__Bacillota_A_368345.c__Clostridia_258483.o__Christensenellales.f__.g__.s__	Phenotype	Apraxia_of_speech	-0.661818	1.10495	19	13	0.557588	0.93057
d__Bacteria.p__Bacillota_A_368345.c__Clostridia_258483.o__Peptostreptococcales.f__Anaerovoracaceae.g__Lentihominibacter.s__Lentihominibacter.butyrica	Phenotype	Apraxia_of_speech	-0.122143	0.208546	19	2	0.566256	0.93057
d__Bacteria.p__Bacillota_A_368345.c__Clostridia_258483.o__Oscillospirales.f__Oscillospiraceae_88309.g__Vescimonas.__	Phenotype	Dyslexia	1.25081	2.12262	19	5	0.563904	0.93057
d__Bacteria.p__Patescibacteria.c__Saccharimonadia.o__Saccharimonadales.f__Nanosynbacteraceae.g__Nanosynbacter.s__	Phenotype	Apraxia_of_speech	0.125247	0.210473	19	2	0.560117	0.93057
d__Bacteria.p__Bacillota_A_368345.c__Clostridia_258483.o__Oscillospirales.f__Oscillospiraceae_88309.g__Faecousia.s__Faecousia.sp000434635	Phenotype	Apraxia_of_speech	0.694502	1.17009	19	14	0.561114	0.93057
d__Bacteria.p__Bacillota_A_368345.c__Clostridia_258483.o__Oscillospirales.f__Acutalibacteraceae.g__UBA5905.s__	Phenotype	Dyslexia	0.596856	1.02298	19	8	0.567725	0.930741
d__Bacteria.p__Bacillota_A_368345.c__Clostridia_258483.o__Oscillospirales.f__Acutalibacteraceae.g__Ruminococcus_E.s__Ruminococcus_E.sp003438075	Phenotype	Apraxia_of_speech	0.559895	0.970043	19	3	0.571847	0.934072
d__Bacteria.p__Bacillota_A_368345.c__Clostridia_258483.o__Lachnospirales.f__Lachnospiraceae.g__Oliverpabstia.s__Oliverpabstia.tarda	Phenotype	Dyslexia	0.286586	0.497372	19	4	0.572496	0.934072
d__Bacteria.p__Bacillota_A_368345.c__Clostridia_258483.o__Lachnospirales.f__Lachnospiraceae.g__Mediterraneibacter_A_155507.s__Mediterraneibacter_A_155507.lactaris	Phenotype	Dyslexia	0.727932	1.2705	19	12	0.574644	0.93534
d__Bacteria.p__Bacteroidota.c__Bacteroidia.__.__.__.__	Phenotype	Apraxia_of_speech	-0.25	0.440218	19	3	0.577985	0.936309
d__Bacteria.p__Bacillota_A_368345.c__Clostridia_258483.o__Oscillospirales.f__Oscillospiraceae_88309.g__Intestinimonas.s__Intestinimonas.massiliensis	Phenotype	Dyslexia	-0.25	0.439244	19	2	0.577152	0.936309
d__Bacteria.p__Bacillota_A_368345.c__Clostridia_258483.o__Christensenellales.f__Borkfalkiaceae.g__Borkfalkia.s__Borkfalkia.ceftriaxoniphila	Phenotype	Apraxia_of_speech	-0.459934	0.814542	19	3	0.58014	0.937573
d__Bacteria.p__Actinomycetota.c__Coriobacteriia.o__Coriobacteriales.f__Coriobacteriaceae.g__Collinsella.__	Phenotype	Apraxia_of_speech	-0.787895	1.40599	19	12	0.582979	0.939933
d__Bacteria.p__Bacillota_A_368345.c__Clostridia_258483.o__Lachnospirales.f__Lachnospiraceae.__.__	Phenotype	Dyslexia	0.352583	0.634388	19	19	0.586046	0.94265
d__Bacteria.p__Bacteroidota.c__Bacteroidia.o__Bacteroidales.f__Bacteroidaceae.g__Phocaeicola_A.s__Phocaeicola_A.coprocola	Phenotype	Apraxia_of_speech	0.468214	0.846337	19	3	0.587758	0.943178
d__Bacteria.p__Bacillota_A_368345.c__Clostridia_258483.o__Lachnospirales.f__Lachnospiraceae.g__Howardella.__	Phenotype	Dyslexia	0.250771	0.455573	19	4	0.589613	0.943934
d__Bacteria.p__Bacillota_A_368345.c__Clostridia_258483.o__Oscillospirales.__.__.__	Phenotype	Apraxia_of_speech	0.14168	0.258896	19	3	0.591763	0.945157
d__Bacteria.p__Bacillota_A_368345.c__Clostridia_258483.o__Oscillospirales.f__Ruminococcaceae.g__Ruthenibacterium.s__	Phenotype	Apraxia_of_speech	0.615198	1.15398	19	4	0.601284	0.94553
d__Bacteria.p__Pseudomonadota.c__Gammaproteobacteria.o__Pseudomonadales_A_650611.f__Pseudomonadaceae.g__Pseudomonas_E_647464.__	Phenotype	Dyslexia	0.129201	0.255684	19	3	0.620226	0.94553
d__Archaea.p__Thermoplasmatota.c__Thermoplasmata_1773.o__Methanomassiliicoccales.f__Methanomassiliicoccaceae.g__Methanomassiliicoccus_A_1637.s__Methanomassiliicoccus_A_1637.intestinalis	Phenotype	Apraxia_of_speech	-0.25	0.470685	19	2	0.602617	0.94553
d__Bacteria.p__Bacteroidota.c__Bacteroidia.o__Bacteroidales.f__Bacteroidaceae.__.__	Phenotype	Apraxia_of_speech	-0.369673	0.722712	19	4	0.615982	0.94553
d__Bacteria.p__Bacteroidota.c__Bacteroidia.o__Bacteroidales.f__Bacteroidaceae.g__Phocaeicola_A.s__Phocaeicola_A.massiliensis	Phenotype	Apraxia_of_speech	0.330508	0.655173	19	9	0.620814	0.94553
d__Bacteria.p__Desulfobacterota_G_459543.c__Desulfovibrionia.o__Desulfovibrionales.f__Desulfovibrionaceae.g__Bilophila.s__Bilophila.wadsworthia	Phenotype	Dyslexia	0.564705	1.09975	19	17	0.614631	0.94553
d__Bacteria.p__Cyanobacteriota.c__Vampirovibrionia.o__Gastranaerophilales.f__Gastranaerophilaceae.g__Limenecus.s__Limenecus.avicola	Phenotype	Apraxia_of_speech	-0.25	0.500002	19	2	0.623883	0.94553
d__Bacteria.p__Bacillota_A_368345.c__Clostridia_258483.o__Oscillospirales.f__Acutalibacteraceae.g__Fimenecus.s__Fimenecus.sp000432435	Phenotype	Dyslexia	0.166667	0.308527	19	2	0.596499	0.94553
d__Bacteria.p__Bacillota_A_368345.c__Clostridia_258483.o__Oscillospirales.f__Ruminococcaceae.g__Anaerotruncus.s__	Phenotype	Apraxia_of_speech	-0.345582	0.689673	19	9	0.623137	0.94553
d__Bacteria.p__Bacillota_A_368345.c__Clostridia_258483.o__Oscillospirales.f__Acutalibacteraceae.g__Hydrogeniiclostridium.s__	Phenotype	Apraxia_of_speech	0.111111	0.218172	19	2	0.617506	0.94553
d__Bacteria.p__Bacillota_A_368345.c__Clostridia_258483.o__Oscillospirales.f__Acutalibacteraceae.g__Clostridium_A_51961.s__Clostridium_A_51961.leptum	Phenotype	Apraxia_of_speech	-0.672989	1.31001	19	14	0.614465	0.94553
d__Bacteria.p__Bacillota_A_368345.c__Clostridia_258483.o__Lachnospirales.f__Lachnospiraceae.g__Anaerostipes.s__Anaerostipes.hadrus	Phenotype	Dyslexia	-0.510126	1.00543	19	19	0.618815	0.94553
d__Bacteria.p__Bacillota_A_368345.c__Clostridia_258483.o__Lachnospirales.f__Lachnospiraceae.g__Dorea_A.s__Dorea_A.formicigenerans	Phenotype	Apraxia_of_speech	0.350244	0.683887	19	16	0.615551	0.94553
d__Bacteria.p__Bacillota_A_368345.c__Clostridia_258483.o__Lachnospirales.f__Lachnospiraceae.g__Enterocloster.s__Enterocloster.sp000431375	Phenotype	Dyslexia	0.480094	0.956186	19	15	0.622442	0.94553
d__Bacteria.p__Bacillota_A_368345.c__Clostridia_258483.o__Lachnospirales.f__Lachnospiraceae.g__Enterocloster.s__Enterocloster.sp000431375	Phenotype	Apraxia_of_speech	-0.447571	0.890161	19	15	0.621956	0.94553
d__Bacteria.p__Bacillota_A_368345.c__Clostridia_258483.o__Lachnospirales.f__Lachnospiraceae.g__Bariatricus.__	Phenotype	Apraxia_of_speech	-0.839117	1.57337	19	15	0.601139	0.94553
d__Bacteria.p__Bacillota_A_368345.c__Clostridia_258483.o__Lachnospirales.f__Lachnospiraceae.g__Otoolea_134252.__	Phenotype	Apraxia_of_speech	-0.245196	0.474825	19	4	0.612644	0.94553
d__Bacteria.p__Bacillota_A_368345.c__Clostridia_258483.o__Eubacteriales.f__Anaerofustaceae.g__.s__	Phenotype	Dyslexia	0.132584	0.256139	19	3	0.611804	0.94553
d__Bacteria.p__Bacillota_A_368345.c__Clostridia_258483.o__Christensenellales.f__CAG.138.g__.s__	Phenotype	Apraxia_of_speech	-0.57886	1.14288	19	7	0.619419	0.94553
d__Bacteria.p__Bacillota_A_368345.c__Clostridia_258483.o__Oscillospirales.f__Oscillospiraceae_88309.g__Evtepia.s__	Phenotype	Dyslexia	0.244036	0.482501	19	4	0.619913	0.94553
d__Bacteria.p__Bacillota_A_368345.c__Clostridia_258483.o__Oscillospirales.f__Acutalibacteraceae.g__CAG.217.__	Phenotype	Apraxia_of_speech	0.298046	0.595338	19	3	0.623446	0.94553
d__Bacteria.p__Bacillota_A_368345.c__Clostridia_258483.o__Lachnospirales.f__Lachnospiraceae.g__Lachnospira.s__Lachnospira.eligens	Phenotype	Dyslexia	0.704331	1.32881	19	14	0.603359	0.94553
d__Bacteria.p__Bacillota_A_368345.c__Clostridia_258483.o__Lachnospirales.f__Lachnospiraceae.g__Eubacterium_G_180878.__	Phenotype	Apraxia_of_speech	0.304245	0.581135	19	3	0.607777	0.94553
d__Bacteria.p__Bacillota_A_368345.c__Clostridia_258483.o__Lachnospirales.f__Lachnospiraceae.g__Roseburia_A_166204.s__Roseburia_A_166204.inulinivorans	Phenotype	Apraxia_of_speech	0.546913	1.10352	19	12	0.626908	0.948007
d__Bacteria.p__Bacteroidota.c__Bacteroidia.o__Bacteroidales.f__Bacteroidaceae.g__Bacteroides_H_857956.s__Bacteroides_H_857956.uniformis	Phenotype	Apraxia_of_speech	-0.524911	1.07233	19	18	0.631126	0.952275
d__Bacteria.p__Bacillota_A_368345.c__Clostridia_258483.o__Oscillospirales.f__Ruminococcaceae.g__Huintestinicola.s__Huintestinicola.butyrica	Phenotype	Apraxia_of_speech	-0.44825	0.928927	19	4	0.635953	0.954316
d__Bacteria.p__Actinomycetota.c__Actinomycetes.o__Actinomycetales.f__Actinomycetaceae.g__Pauljensenia.__	Phenotype	Dyslexia	-0.730949	1.51805	19	9	0.636677	0.954316
d__Bacteria.p__Bacillota_A_368345.c__Clostridia_258483.o__Lachnospirales.f__Lachnospiraceae.g__Massilistercora.s__Massilistercora.timonensis	Phenotype	Apraxia_of_speech	0.413408	0.855632	19	2	0.635527	0.954316
d__Bacteria.p__Verrucomicrobiota.c__Verrucomicrobiae.o__Opitutales.f__CAG.312.g__Merdousia.s__Merdousia.gallistercoris	Phenotype	Apraxia_of_speech	-0.25	0.52453	19	3	0.640079	0.9549
d__Bacteria.p__Bacillota_A_368345.c__Clostridia_258483.o__Lachnospirales.f__.g__.s__	Phenotype	Dyslexia	-0.727479	1.52063	19	12	0.638833	0.9549
d__Bacteria.p__Bacillota_A_368345.c__Clostridia_258483.o__Oscillospirales.f__Oscillospiraceae_88309.g__Limivicinus.s__	Phenotype	Apraxia_of_speech	0.527695	1.11114	19	6	0.641267	0.9549
d__Bacteria.p__Bacteroidota.c__Bacteroidia.o__Bacteroidales.f__Tannerellaceae.g__Parabacteroides_B_862066.s__Parabacteroides_B_862066.goldsteinii	Phenotype	Apraxia_of_speech	0.111111	0.236007	19	2	0.644141	0.957089
d__Bacteria.p__Bacteroidota.c__Bacteroidia.o__Bacteroidales.f__Bacteroidaceae.g__Bacteroides_H_857956.s__Bacteroides_H_857956.nordii	Phenotype	Dyslexia	0.194592	0.417079	19	2	0.647104	0.958012
d__Bacteria.p__Bacillota_A_368345.c__Clostridia_258483.o__Lachnospirales.f__Lachnospiraceae.g__Blautia_A_141781.s__	Phenotype	Dyslexia	0.166667	0.357735	19	2	0.647571	0.958012
d__Bacteria.p__Actinomycetota.c__Actinomycetes.o__Mycobacteriales.f__Geodermatophilaceae.g__Geodermatophilus.__	Phenotype	Apraxia_of_speech	0.111111	0.245007	19	2	0.656278	0.968792
d__Bacteria.p__Bacillota_I.c__Bacilli_A.o__Staphylococcales.f__Staphylococcaceae.g__Staphylococcus.__	Phenotype	Dyslexia	0.166667	0.371234	19	2	0.659486	0.969331
d__Bacteria.p__Bacillota_A_368345.c__Clostridia_258483.o__Lachnospirales.f__Lachnospiraceae.g__Sellimonas.s__Sellimonas.intestinalis	Phenotype	Apraxia_of_speech	0.789206	1.75293	19	5	0.658592	0.969331
d__Bacteria.p__Desulfobacterota_G_459543.c__Desulfovibrionia.o__Desulfovibrionales.f__Desulfovibrionaceae.g__Desulfovibrio_446353.s__Desulfovibrio.desulfuricans	Phenotype	Dyslexia	0.17991	0.404875	19	2	0.662734	0.969662
d__Bacteria.p__Bacteroidota.c__Bacteroidia.o__Bacteroidales.f__UBA932.g__Cryptobacteroides.s__Cryptobacteroides.sp900544195	Phenotype	Dyslexia	-0.0922064	0.206503	19	2	0.661211	0.969662
d__Bacteria.p__Bacillota_A_368345.c__Clostridia_258483.o__Lachnospirales.f__Lachnospiraceae.g__CAG.194.s__CAG.194.sp000432915	Phenotype	Apraxia_of_speech	-0.25	0.564838	19	4	0.663976	0.969662
d__Bacteria.p__Actinomycetota.__.__.__.__.__	Phenotype	Dyslexia	0.166667	0.385187	19	2	0.671016	0.977724
d__Bacteria.p__Bacillota_A_368345.c__Clostridia_258483.o__Oscillospirales.f__Acutalibacteraceae.g__Anaeromassilibacillus.s__Anaeromassilibacillus.sp001305115	Phenotype	Apraxia_of_speech	-0.188226	0.436927	19	4	0.672364	0.977724
d__Bacteria.p__Bacteroidota.c__Bacteroidia.o__Bacteroidales.f__Marinilabiliaceae.g__JC017.s__JC017.sp004296775	Phenotype	Dyslexia	0.166667	0.390018	19	2	0.674834	0.978472
d__Bacteria.p__Bacillota_A_368345.c__Clostridia_258483.o__Oscillospirales.f__UBA644.g__UBA644.s__UBA644.sp002299265	Phenotype	Dyslexia	0.537962	1.26268	19	8	0.675748	0.978472
d__Bacteria.p__Bacillota_A_368345.c__Clostridia_258483.o__Oscillospirales.f__Oscillospiraceae_88309.g__Lawsonibacter.s__Lawsonibacter.sp000492175	Phenotype	Dyslexia	-0.343955	0.812058	19	5	0.677526	0.978967
d__Bacteria.p__Bacillota_A_368345.c__Clostridia_258483.o__Oscillospirales.f__Ruminococcaceae.g__Anaerotruncus.s__	Phenotype	Dyslexia	0.309197	0.740828	19	9	0.681956	0.979647
d__Bacteria.p__Bacillota_A_368345.c__Clostridia_258483.o__Lachnospirales.f__Lachnospiraceae.g__Butyrivibrio_A_180067.s__Butyrivibrio_A_180067.crossotus	Phenotype	Apraxia_of_speech	0.471297	1.13215	19	5	0.682731	0.979647
d__Bacteria.p__Actinomycetota.c__Coriobacteriia.o__Coriobacteriales.f__Coriobacteriaceae.g__Collinsella.__	Phenotype	Dyslexia	-0.624708	1.51028	19	12	0.68463	0.979647
d__Bacteria.p__Bacillota_A_368345.c__Clostridia_258483.o__Oscillospirales.f__Oscillospiraceae_88309.g__Lawsonibacter.s__	Phenotype	Apraxia_of_speech	-0.424134	1.02727	19	8	0.685178	0.979647
d__Bacteria.p__Bacillota_A_368345.c__Clostridia_258483.o__Lachnospirales.f__Lachnospiraceae.g__Lachnospira.s__	Phenotype	Apraxia_of_speech	0.280246	0.672489	19	6	0.682414	0.979647
d__Bacteria.p__Pseudomonadota.c__Gammaproteobacteria.o__Burkholderiales.f__Burkholderiaceae_A_595427.g__Sutterella.s__Sutterella.wadsworthensis_A_565807	Phenotype	Dyslexia	0.166667	0.411493	19	5	0.69082	0.985647
d__Bacteria.p__Bacillota_C.c__Negativicutes.o__Veillonellales.f__Veillonellaceae.g__Veillonella_A.__	Phenotype	Apraxia_of_speech	0.433459	1.09618	19	10	0.697751	0.993458
d__Bacteria.p__Bacillota_A_368345.c__Clostridia_258483.o__Christensenellales.f__CAG.138.g__PeH17.s__PeH17.sp000435055	Phenotype	Dyslexia	-0.57988	1.47865	19	7	0.700109	0.994738
d__Bacteria.p__Bacillota_A_368345.c__Clostridia_258483.o__Peptostreptococcales.f__Filifactoraceae.g__.s__Peptococcus.simiae	Phenotype	Dyslexia	-0.25	0.663955	19	2	0.711468	1
d__Bacteria.p__Bacillota_A_368345.c__Clostridia_258483.o__Peptostreptococcales.f__Filifactoraceae.g__.s__Peptococcus.simiae	Phenotype	Apraxia_of_speech	0.224021	0.618109	19	2	0.721773	1
d__Bacteria.__.__.__.__.__.__	Phenotype	Apraxia_of_speech	0.435384	1.6686	19	17	0.797477	1
d__Bacteria.p__Pseudomonadota.c__Alphaproteobacteria.o__Rickettsiales.f__Mitochondria.g__.s__	Phenotype	Apraxia_of_speech	0.111111	0.469521	19	2	0.815933	1
d__Bacteria.p__Bacillota_A_368345.c__Clostridia_258483.o__Oscillospirales.f__Ruminococcaceae.g__Gemmiger_A_73129.__	Phenotype	Dyslexia	0.150101	0.756812	19	18	0.845282	1
d__Bacteria.p__Bacillota_A_368345.c__Clostridia_258483.o__Oscillospirales.f__Ruminococcaceae.g__Gemmiger_A_73129.__	Phenotype	Apraxia_of_speech	0.207332	0.704554	19	18	0.772332	1
d__Bacteria.p__Bacillota_A_368345.c__Clostridia_258483.o__Oscillospirales.f__Ruminococcaceae.g__Ruthenibacterium.s__Ruthenibacterium.lactatiformans	Phenotype	Dyslexia	0.0503596	1.45135	19	9	0.972749	1
d__Bacteria.p__Bacillota_A_368345.c__Clostridia_258483.o__Lachnospirales.f__Lachnospiraceae.__.__	Phenotype	Apraxia_of_speech	-0.0784539	0.590583	19	19	0.895975	1
d__Bacteria.p__Bacillota_A_368345.c__Clostridia_258483.o__Oscillospirales.f__Ruminococcaceae.g__Faecalibacterium.s__Faecalibacterium.prausnitzii	Phenotype	Apraxia_of_speech	0.001451	0.952829	19	18	0.998804	1
d__Bacteria.p__Bacillota_A_368345.c__Clostridia_258483.o__Oscillospirales.f__Ruminococcaceae.g__Ruthenibacterium.s__	Phenotype	Dyslexia	-0.42317	1.23957	19	4	0.737257	1
d__Archaea.p__Methanobacteriota_A_1229.c__Methanobacteria.o__Methanobacteriales.f__Methanobacteriaceae.g__Methanobrevibacter_A.s__Methanobrevibacter_A.smithii_A	Phenotype	Dyslexia	-0.163168	0.847401	19	3	0.849733	1
d__Bacteria.p__Cyanobacteriota.c__Cyanobacteriia.o__Cyanobacteriales.f__Microcoleaceae.g__Microcoleus.__	Phenotype	Apraxia_of_speech	-1.06126e-14	0.137142	19	1	1	1
d__Bacteria.p__Bacillota_A_368345.c__Clostridia_258483.o__Oscillospirales.f__Oscillospiraceae_88309.g__Dysosmobacter.s__Dysosmobacter.welbionis	Phenotype	Dyslexia	-0.597486	1.81949	19	17	0.746882	1
d__Bacteria.p__Bacillota_A_368345.c__Clostridia_258483.o__Oscillospirales.f__Oscillospiraceae_88309.g__Dysosmobacter.s__Dysosmobacter.welbionis	Phenotype	Apraxia_of_speech	-0.47767	1.69385	19	17	0.781557	1
d__Bacteria.p__Pseudomonadota.c__Alphaproteobacteria.__.__.__.__	Phenotype	Apraxia_of_speech	3.80795e-15	0.299388	19	2	1	1
d__Bacteria.p__Bacillota_I.c__Bacilli_A.o__ML615J.28.f__CAG.313.g__CAG.313.s__CAG.313.sp003539625	Phenotype	Apraxia_of_speech	3.0967e-15	0.400143	19	2	1	1
d__Archaea.p__Thermoproteota.c__Nitrososphaeria_A.o__Nitrososphaerales.f__Nitrososphaeraceae.g__Nitrososphaera.__	Phenotype	Apraxia_of_speech	2.90338e-15	0.137142	19	1	1	1
d__Bacteria.p__Pseudomonadota.c__Alphaproteobacteria.o__RF32.f__CAG.239.g__CAG.267.s__	Phenotype	Apraxia_of_speech	9.72749e-16	0.770577	19	4	1	1
d__Bacteria.p__Pseudomonadota.c__Alphaproteobacteria.o__RF32.f__CAG.239.g__.s__	Phenotype	Apraxia_of_speech	4.16532e-15	0.357424	19	2	1	1
d__Bacteria.p__Pseudomonadota.c__Alphaproteobacteria.o__RF32.f__CAG.239.g__51.20.s__51.20.sp001917175	Phenotype	Apraxia_of_speech	-5.74307e-15	0.339387	19	2	1	1
d__Bacteria.p__Pseudomonadota.c__Alphaproteobacteria.o__RF32.f__CAG.239.g__CAJLXD01.s__	Phenotype	Apraxia_of_speech	-1.09405e-15	0.468776	19	2	1	1
d__Bacteria.p__Pseudomonadota.c__Alphaproteobacteria.o__Rhizobiales_505101.f__Beijerinckiaceae.__.__	Phenotype	Apraxia_of_speech	-1.06126e-14	0.137142	19	1	1	1
d__Bacteria.p__Pseudomonadota.c__Alphaproteobacteria.o__Rhizobiales_505101.f__Beijerinckiaceae.g__Microvirga.__	Phenotype	Dyslexia	0.109796	0.640134	19	4	0.865966	1
d__Bacteria.p__Pseudomonadota.c__Alphaproteobacteria.o__Rhizobiales_505101.f__Beijerinckiaceae.g__Microvirga.__	Phenotype	Apraxia_of_speech	-0.0625148	0.595933	19	4	0.917757	1
d__Bacteria.p__Bacteroidota.c__Bacteroidia.o__Bacteroidales.f__Coprobacteraceae.g__Coprobacter.s__Coprobacter.fastidiosus	Phenotype	Dyslexia	0.164994	0.984929	19	4	0.869061	1
d__Bacteria.p__Bacteroidota.c__Bacteroidia.o__Bacteroidales.f__UBA11471.g__Caccoplasma.s__	Phenotype	Apraxia_of_speech	-4.06787e-15	0.236659	19	2	1	1
d__Bacteria.p__Bacillota_C.c__Negativicutes.o__Veillonellales.f__Veillonellaceae.g__Veillonella_A.__	Phenotype	Dyslexia	0.137635	1.17749	19	10	0.908403	1
d__Bacteria.p__Bacteroidota.c__Bacteroidia.o__Bacteroidales.f__Bacteroidaceae.g__Prevotella.s__Prevotella.melaninogenica	Phenotype	Apraxia_of_speech	-2.9025e-15	0.137142	19	1	1	1
d__Bacteria.p__Bacteroidota.c__Bacteroidia.o__Bacteroidales.f__Bacteroidaceae.g__Prevotella.s__Prevotella.rara	Phenotype	Apraxia_of_speech	7.55105e-16	0.374928	19	2	1	1
d__Bacteria.p__Bacteroidota.c__Bacteroidia.o__Bacteroidales.f__Bacteroidaceae.g__Prevotella.s__Segatella.copri	Phenotype	Apraxia_of_speech	1.54427e-16	0.801934	19	2	1	1
d__Bacteria.p__Bacteroidota.c__Bacteroidia.o__Bacteroidales.f__Bacteroidaceae.g__Prevotella.s__Prevotella.histicola	Phenotype	Apraxia_of_speech	4.84895e-15	0.137142	19	1	1	1
d__Bacteria.p__Bacteroidota.c__Bacteroidia.o__Bacteroidales.f__Bacteroidaceae.g__Prevotella.s__Prevotella.nigrescens	Phenotype	Dyslexia	-9.31512e-16	0.152145	19	1	1	1
d__Bacteria.p__Bacillota_I.c__Bacilli_A.__.__.__.__	Phenotype	Dyslexia	8.21923e-16	0.491101	19	2	1	1
d__Bacteria.p__Bacteroidota.c__Bacteroidia.o__Bacteroidales.f__Rikenellaceae.g__Alistipes_A_871404.s__Alistipes_A_871404.indistinctus	Phenotype	Apraxia_of_speech	0.111111	0.835261	19	5	0.895832	1
d__Bacteria.p__Bacteroidota.c__Bacteroidia.o__Bacteroidales.f__Bacteroidaceae.g__Bacteroides_H_857956.__	Phenotype	Apraxia_of_speech	-0.220191	0.946188	19	19	0.818934	1
d__Bacteria.p__Bacteroidota.c__Bacteroidia.o__Bacteroidales.f__Rikenellaceae.g__Tidjanibacter.__	Phenotype	Apraxia_of_speech	0.122038	0.74043	19	3	0.87115	1
d__Bacteria.p__Bacteroidota.c__Bacteroidia.o__Bacteroidales.f__Rikenellaceae.g__Alistipes_A_871400.s__Alistipes_A_871400.communis	Phenotype	Apraxia_of_speech	1.15368e-15	0.361658	19	6	1	1
d__Bacteria.p__Bacteroidota.c__Bacteroidia.o__Bacteroidales.f__Muribaculaceae.g__Paramuribaculum.s__Paramuribaculum.sp900551515	Phenotype	Dyslexia	0.322415	1.08245	19	16	0.769646	1
d__Bacteria.p__Bacteroidota.c__Bacteroidia.o__Bacteroidales.f__Rikenellaceae.g__Alistipes_A_871400.s__Alistipes_A_871400.finegoldii	Phenotype	Dyslexia	0.0258952	1.64795	19	12	0.987657	1
d__Bacteria.p__Bacteroidota.c__Bacteroidia.o__Bacteroidales.f__Rikenellaceae.g__Alistipes_A_871400.s__Alistipes_A_871400.finegoldii	Phenotype	Apraxia_of_speech	0.419428	1.53416	19	12	0.788049	1
d__Bacteria.p__Bacteroidota.c__Bacteroidia.o__Bacteroidales.f__Bacteroidaceae.g__Bacteroides_H_857956.s__Bacteroides_H_857956.clarus	Phenotype	Dyslexia	2.0822e-15	0.667238	19	3	1	1
d__Bacteria.p__Bacteroidota.c__Bacteroidia.o__Bacteroidales.f__Bacteroidaceae.g__Bacteroides_H_857956.s__Bacteroides_H_857956.eggerthii	Phenotype	Apraxia_of_speech	-2.64812e-15	0.736781	19	4	1	1
d__Bacteria.p__Bacteroidota.c__Bacteroidia.o__Bacteroidales.f__Rikenellaceae.g__Alistipes_A_871404.s__Alistipes_A_871404.ihumii	Phenotype	Dyslexia	-0.130155	1.30976	19	9	0.922077	1
d__Bacteria.p__Bacteroidota.c__Bacteroidia.o__Bacteroidales.f__Rikenellaceae.g__Alistipes_A_871404.s__Alistipes_A_871404.ihumii	Phenotype	Apraxia_of_speech	0.0993674	1.21932	19	9	0.93606	1
d__Bacteria.p__Bacteroidota.c__Bacteroidia.o__Bacteroidales.f__Bacteroidaceae.g__Phocaeicola_A.s__Phocaeicola_A.plebeius	Phenotype	Apraxia_of_speech	0.111111	0.942928	19	2	0.907664	1
d__Bacteria.p__Bacteroidota.c__Bacteroidia.o__Bacteroidales.f__Barnesiellaceae.g__Barnesiella_B.s__Barnesiella_B.propionica	Phenotype	Dyslexia	0	1.12303	19	6	1	1
d__Bacteria.p__Bacteroidota.c__Bacteroidia.o__Bacteroidales.f__Porphyromonadaceae.g__Porphyromonas_A.s__Porphyromonas_A.uenonis	Phenotype	Dyslexia	-1.50686e-15	0.152145	19	1	1	1
d__Bacteria.p__Bacteroidota.c__Bacteroidia.o__Bacteroidales.f__Coprobacteraceae.g__Coprobacter.s__Coprobacter.secundus	Phenotype	Apraxia_of_speech	-7.869e-15	0.836257	19	4	1	1
d__Bacteria.p__Bacteroidota.c__Bacteroidia.o__Bacteroidales.f__UBA932.g__Coprenecus.s__Coprenecus.sp900544175	Phenotype	Dyslexia	-1.28494e-14	0.152145	19	1	1	1
d__Bacteria.p__Bacteroidota.c__Bacteroidia.o__Bacteroidales.f__Rikenellaceae.g__Alistipes_A_871400.s__Alistipes_A_871400.dispar	Phenotype	Apraxia_of_speech	1.50578e-15	0.234519	19	3	1	1
d__Bacteria.p__Bacteroidota.c__Bacteroidia.o__Bacteroidales.f__Rikenellaceae.g__Alistipes_A_871400.s__Alistipes_A_871400.onderdonkii	Phenotype	Apraxia_of_speech	-0.532108	1.53716	19	16	0.73373	1
d__Bacteria.p__Pseudomonadota.c__Alphaproteobacteria.o__Sphingomonadales.f__Sphingomonadaceae_486827.g__Sphingopyxis_485592.__	Phenotype	Dyslexia	-1.42467e-15	0.368702	19	2	1	1
d__Bacteria.p__Desulfobacterota_G_459543.c__Desulfovibrionia.o__Desulfovibrionales.f__Desulfovibrionaceae.g__Desulfovibrio_446353.s__Desulfovibrio.piger_A	Phenotype	Apraxia_of_speech	-4.27211e-15	0.283084	19	5	1	1
d__Bacteria.p__Pseudomonadota.c__Gammaproteobacteria.o__UBA11654.f__UBA11654.g__DTSX01.s__DTSX01.sp012965065	Phenotype	Dyslexia	-9.31512e-16	0.152145	19	1	1	1
d__Bacteria.p__Cyanobacteriota.c__Vampirovibrionia.o__Gastranaerophilales.f__Gastranaerophilaceae.g__Zag111.s__Zag111.sp001899395	Phenotype	Apraxia_of_speech	1.1098e-15	0.250962	19	2	1	1
d__Bacteria.p__Cyanobacteriota.c__Vampirovibrionia.o__Gastranaerophilales.f__Gastranaerophilaceae.g__CAG.196.s__CAG.196.sp002102975	Phenotype	Dyslexia	-0.0392352	0.232886	19	2	0.868322	1
d__Bacteria.p__Pseudomonadota.c__Gammaproteobacteria.o__Burkholderiales.f__Neisseriaceae.g__Neisseria_563205.__	Phenotype	Dyslexia	1.0137e-15	0.152145	19	1	1	1
d__Bacteria.p__Desulfobacterota_G_459543.c__Desulfovibrionia.o__Desulfovibrionales.f__Desulfovibrionaceae.g__Mailhella.s__Mailhella.massiliensis	Phenotype	Apraxia_of_speech	0.0770413	0.585577	19	4	0.896969	1
d__Bacteria.p__Cyanobacteriota.c__Cyanobacteriia.o__Cyanobacteriales.f__Microcoleaceae.g__Planktothrix.s__Planktothrix.agardhii	Phenotype	Apraxia_of_speech	-6.74855e-15	0.137142	19	1	1	1
d__Bacteria.p__Bacillota_A_368345.c__Clostridia_258483.o__Lachnospirales.f__Lachnospiraceae.g__Lactonifactor.s__Lactonifactor.longoviformis	Phenotype	Apraxia_of_speech	0.142385	0.524234	19	3	0.789399	1
d__Bacteria.p__Bacillota_A_368345.c__Clostridia_258483.o__Lachnospirales.f__Lachnospiraceae.g__Blautia_A_141781.s__Blautia_A_141781.hydrogenotrophica	Phenotype	Apraxia_of_speech	0.239249	1.1219	19	4	0.833823	1
d__Bacteria.p__Bacillota_I.c__Bacilli_A.o__Lactobacillales.f__Streptococcaceae.__.__	Phenotype	Dyslexia	-8.67128e-15	0.152145	19	1	1	1
d__Bacteria.p__Bacillota_A_368345.c__Clostridia_258483.o__Oscillospirales.f__Acutalibacteraceae.g__Fimenecus.s__Fimenecus.sp900315985	Phenotype	Apraxia_of_speech	8.28819e-16	0.544783	19	2	1	1
d__Bacteria.p__Bacillota_A_368345.c__Clostridia_258483.o__Oscillospirales.f__Butyricicoccaceae.g__.s__	Phenotype	Apraxia_of_speech	-7.32244e-16	0.318446	19	2	1	1
d__Bacteria.p__Bacillota_A_368345.c__Clostridia_258483.o__Oscillospirales.f__Oscillospiraceae_88309.g__Lawsonibacter.s__Lawsonibacter.asaccharolyticus	Phenotype	Dyslexia	-0.00457274	0.789356	19	9	0.995449	1
d__Bacteria.p__Bacillota_A_368345.c__Clostridia_258483.o__TANB77.f__CAG.508.g__CAG.269.s__CAG.269.sp000431335	Phenotype	Dyslexia	-0.0839267	1.52835	19	10	0.956888	1
d__Bacteria.p__Bacillota_A_368345.c__Clostridia_258483.o__Christensenellales.f__Borkfalkiaceae.g__.s__	Phenotype	Apraxia_of_speech	-5.09078e-15	0.263128	19	2	1	1
d__Bacteria.p__Bacillota_B_370539.c__Dehalobacteriia.o__Dehalobacteriales.f__Dehalobacteriaceae.g__.s__	Phenotype	Apraxia_of_speech	-1.6006e-15	0.291967	19	2	1	1
d__Bacteria.p__Bacillota_A_368345.c__Clostridia_258483.o__Christensenellales.f__Christensenellaceae.g__Christensenella.s__Christensenella.minuta	Phenotype	Dyslexia	3.83564e-16	0.239314	19	2	1	1
d__Bacteria.p__Bacillota_A_368345.c__Clostridia_258483.o__Christensenellales.f__.g__.s__	Phenotype	Dyslexia	-0.413636	1.18691	19	13	0.732009	1
d__Bacteria.p__Bacillota_A_368345.c__Clostridia_258483.o__Oscillospirales.f__Acutalibacteraceae.g__Hydrogeniiclostridium.s__Hydrogeniiclostridium.mannosilyticum	Phenotype	Dyslexia	-1.0411e-15	0.408922	19	3	1	1
d__Bacteria.p__Bacillota_A_368345.c__Clostridia_258483.o__Oscillospirales.f__Acutalibacteraceae.g__Caproiciproducens.s__	Phenotype	Apraxia_of_speech	3.18185e-15	0.71415	19	3	1	1
d__Bacteria.p__Bacillota_A_368345.c__Clostridia_258483.o__Oscillospirales.f__Acutalibacteraceae.g__UMGS1071.s__UMGS1071.sp900548305	Phenotype	Apraxia_of_speech	-0.0267763	0.822143	19	11	0.974421	1
d__Bacteria.p__Bacillota_A_368345.c__Clostridia_258483.o__Oscillospirales.f__Acutalibacteraceae.g__Ruminococcus_E.s__Ruminococcus_E.bromii_B	Phenotype	Dyslexia	-0.342429	2.26298	19	11	0.881617	1
d__Bacteria.p__Bacillota_A_368345.c__Clostridia_258483.o__Oscillospirales.f__Acutalibacteraceae.g__Ruminococcus_E.s__Ruminococcus_E.bromii_B	Phenotype	Apraxia_of_speech	-0.24213	2.10672	19	11	0.909929	1
d__Bacteria.p__Bacillota_A_368345.c__Clostridia_258483.o__Oscillospirales.f__Acutalibacteraceae.g__Acutalibacter.s__	Phenotype	Dyslexia	-5.75346e-15	0.513007	19	2	1	1
d__Bacteria.p__Bacillota_A_368345.c__Clostridia_258483.o__Oscillospirales.f__Oscillospiraceae_88309.g__Evtepia.s__Evtepia.gabavorous	Phenotype	Dyslexia	2.95892e-15	0.56651	19	4	1	1
d__Bacteria.p__Bacillota_I.c__Bacilli_A.o__Lactobacillales.f__Streptococcaceae.g__Streptococcus.__	Phenotype	Dyslexia	0.166667	0.502108	19	2	0.744248	1
d__Bacteria.p__Bacillota_A_368345.c__Clostridia_258483.o__Oscillospirales.f__Ruminococcaceae.g__Ruminococcus_C_58660.s__Ruminococcus_C_58660.callidus	Phenotype	Apraxia_of_speech	-0.334547	1.12034	19	11	0.769079	1
d__Bacteria.p__Bacillota_A_368345.c__Clostridia_258483.o__Oscillospirales.f__Ruminococcaceae.g__Ruminococcus_F.s__Ruminococcus_F.champanellensis	Phenotype	Apraxia_of_speech	-3.29172e-15	0.217195	19	2	1	1
d__Bacteria.p__Bacillota_A_368345.c__Clostridia_258483.o__Oscillospirales.f__Acutalibacteraceae.g__Anaeromassilibacillus.s__Anaeromassilibacillus.sp001305115	Phenotype	Dyslexia	-0.100366	0.469335	19	4	0.833367	1
d__Bacteria.p__Bacillota_A_368345.c__Clostridia_258483.o__Oscillospirales.f__Acutalibacteraceae.g__UBA5905.s__UBA5905.sp002437905	Phenotype	Dyslexia	0.0365976	0.289312	19	2	0.900913	1
d__Bacteria.p__Actinomycetota.c__Actinomycetes.o__Actinomycetales.f__Bifidobacteriaceae.g__Bifidobacterium_388775.s__Bifidobacterium.bifidum	Phenotype	Apraxia_of_speech	0.111111	0.309205	19	2	0.724036	1
d__Bacteria.p__Actinomycetota.c__Actinomycetes.o__Actinomycetales.f__Actinomycetaceae.g__Actinomyces.s__Actinomyces.graevenitzii	Phenotype	Dyslexia	1.0137e-15	0.152145	19	1	1	1
d__Bacteria.p__Actinomycetota.c__Actinomycetes.o__Actinomycetales.f__Actinomycetaceae.g__Actinomyces.__	Phenotype	Dyslexia	0.166667	0.452928	19	2	0.717714	1
d__Bacteria.p__Actinomycetota.c__Actinomycetes.o__Actinomycetales.f__Micrococcaceae.g__Rothia.s__Rothia.sp001808955	Phenotype	Dyslexia	-0.127813	0.763643	19	4	0.869174	1
d__Bacteria.p__Actinomycetota.c__Actinomycetes.o__Actinomycetales.f__Micrococcaceae.g__Rothia.s__Rothia.sp001808955	Phenotype	Apraxia_of_speech	-0.0443933	0.710913	19	4	0.950982	1
d__Bacteria.p__Actinomycetota.c__Actinomycetes.o__Actinomycetales.f__Actinomycetaceae.g__Peptidiphaga.s__Peptidiphaga.sp000466165	Phenotype	Dyslexia	-7.05484e-15	0.152145	19	1	1	1
d__Bacteria.p__Bacillota_A_368345.c__Clostridia_258483.o__Lachnospirales.f__Anaerotignaceae.g__Anaerotignum_189125.s__Anaerotignum.lactatifermentans	Phenotype	Apraxia_of_speech	0.103424	0.327076	19	3	0.755933	1
d__Bacteria.p__Bacillota_A_368345.c__Clostridia_258483.o__Lachnospirales.f__Lachnospiraceae.g__Anaerostipes.__	Phenotype	Apraxia_of_speech	0.143205	0.868703	19	5	0.871128	1
d__Bacteria.p__Bacillota_A_368345.c__Clostridia_258483.o__Lachnospirales.f__Lachnospiraceae.g__Anaerostipes.s__Anaerostipes.hadrus	Phenotype	Apraxia_of_speech	0.234909	0.936002	19	19	0.805031	1
d__Bacteria.p__Actinomycetota.c__Actinomycetes.o__Actinomycetales.f__Bifidobacteriaceae.g__Bifidobacterium_388775.__	Phenotype	Dyslexia	0.0812946	1.25827	19	16	0.949286	1
d__Bacteria.p__Bacillota_A_368345.c__Clostridia_258483.o__Peptostreptococcales.f__Peptostreptococcaceae_256921.__.__	Phenotype	Dyslexia	-0.0220535	0.417794	19	3	0.958556	1
d__Bacteria.p__Bacillota_A_368345.c__Clostridia_258483.o__Lachnospirales.f__Lachnospiraceae.g__Blautia_A_141781.__	Phenotype	Apraxia_of_speech	-0.273761	0.757207	19	19	0.722426	1
d__Bacteria.p__Bacillota_A_368345.c__Clostridia_258483.o__Lachnospirales.f__Lachnospiraceae.g__Roseburia_D.s__Roseburia_D.yibonii	Phenotype	Apraxia_of_speech	-3.62891e-15	0.430595	19	2	1	1
d__Bacteria.p__Bacillota_A_368345.c__Clostridia_258483.o__Lachnospirales.f__Lachnospiraceae.g__Roseburia_C.__	Phenotype	Dyslexia	-4.60277e-15	0.629942	19	3	1	1
d__Bacteria.p__Bacillota_A_368345.c__Clostridia_258483.o__Lachnospirales.f__Lachnospiraceae.g__Lientehia.s__Lientehia.sp902363445	Phenotype	Apraxia_of_speech	-0.0572099	0.66427	19	6	0.932436	1
d__Bacteria.p__Bacillota_A_368345.c__Clostridia_258483.o__Lachnospirales.f__Lachnospiraceae.g__Blautia_A_141780.__	Phenotype	Apraxia_of_speech	0.193759	0.788517	19	5	0.809018	1
d__Bacteria.p__Bacillota_A_368345.c__Clostridia_258483.o__Lachnospirales.f__Lachnospiraceae.g__Blautia_A_141780.s__Blautia_A_141780.stercoris	Phenotype	Apraxia_of_speech	0.435106	1.29611	19	9	0.741457	1
d__Bacteria.p__Bacillota_A_368345.c__Clostridia_258483.o__Lachnospirales.f__Lachnospiraceae.g__Massilistercora.s__Massilistercora.timonensis	Phenotype	Dyslexia	-0.25	0.919096	19	2	0.789096	1
d__Bacteria.p__Bacillota_A_368345.c__Clostridia_258483.o__Lachnospirales.f__Lachnospiraceae.g__Blautia_A_141780.s__Blautia_A_141780.ornithocaccae	Phenotype	Apraxia_of_speech	-0.251084	0.6623	19	3	0.70959	1
d__Bacteria.p__Bacillota_A_368345.c__Clostridia_258483.o__Lachnospirales.f__Lachnospiraceae.g__Schaedlerella.s__Schaedlerella.hominis	Phenotype	Apraxia_of_speech	-4.19868e-15	0.336927	19	4	1	1
d__Bacteria.p__Bacillota_A_368345.c__Clostridia_258483.o__Lachnospirales.f__Lachnospiraceae.g__Blautia_A_141781.s__Blautia_A_141781.caecimuris	Phenotype	Dyslexia	-0.25	1.19844	19	5	0.83739	1
d__Bacteria.p__Bacillota_A_368345.c__Clostridia_258483.o__Lachnospirales.f__Lachnospiraceae.g__Eisenbergiella.s__	Phenotype	Dyslexia	0.702651	1.95883	19	15	0.724502	1
d__Bacteria.p__Bacillota_A_368345.c__Clostridia_258483.o__Lachnospirales.f__Lachnospiraceae.g__Eisenbergiella.s__	Phenotype	Apraxia_of_speech	0.380234	1.82357	19	15	0.837462	1
d__Bacteria.p__Bacillota_A_368345.c__Clostridia_258483.o__Lachnospirales.f__Lachnospiraceae.g__COE1.s__	Phenotype	Apraxia_of_speech	-5.88105e-15	0.608709	19	3	1	1
d__Bacteria.p__Bacillota_A_368345.c__Clostridia_258483.o__Lachnospirales.f__Lachnospiraceae.g__Dorea_A.s__Dorea_A.longicatena	Phenotype	Dyslexia	0.0143235	0.631753	19	16	0.982192	1
d__Bacteria.p__Bacillota_A_368345.c__Clostridia_258483.o__Lachnospirales.f__Lachnospiraceae.g__Dorea_A.s__Dorea_A.longicatena	Phenotype	Apraxia_of_speech	0.0121897	0.58813	19	16	0.98372	1
d__Bacteria.p__Bacillota_A_368345.c__Clostridia_258483.o__Lachnospirales.f__Lachnospiraceae.g__Blautia_A_141781.s__Blautia_A_141781.ammoniilytica	Phenotype	Dyslexia	-0.0921213	0.917399	19	10	0.921262	1
d__Bacteria.p__Bacillota_A_368345.c__Clostridia_258483.o__Lachnospirales.f__Lachnospiraceae.g__Blautia_A_141781.s__Blautia_A_141781.ammoniilytica	Phenotype	Apraxia_of_speech	-0.0825671	0.854052	19	10	0.924184	1
d__Bacteria.p__Bacillota_A_368345.c__Clostridia_258483.o__Lachnospirales.f__Lachnospiraceae.g__Ruminococcus_B.s__Ruminococcus_B.gnavus	Phenotype	Apraxia_of_speech	-0.225192	1.55322	19	7	0.886534	1
d__Bacteria.p__Bacillota_A_368345.c__Clostridia_258483.o__Lachnospirales.f__Lachnospiraceae.g__C.53.s__	Phenotype	Apraxia_of_speech	-1.40547e-17	0.248608	19	2	1	1
d__Bacteria.p__Bacillota_A_368345.c__Clostridia_258483.o__Lachnospirales.f__Lachnospiraceae.g__Muricoprocola.s__Muricoprocola.aceti	Phenotype	Apraxia_of_speech	-6.73704e-15	0.393444	19	4	1	1
d__Bacteria.p__Bacillota_A_368345.c__Clostridia_258483.o__Lachnospirales.f__Lachnospiraceae.g__Enterocloster.__	Phenotype	Apraxia_of_speech	-0.198541	0.763321	19	5	0.798103	1
d__Bacteria.p__Bacillota_A_368345.c__Clostridia_258483.o__Lachnospirales.f__Lachnospiraceae.g__Brotaphodocola.s__	Phenotype	Apraxia_of_speech	-0.146884	0.414438	19	3	0.727655	1
d__Bacteria.p__Bacillota_A_368345.c__Clostridia_258483.o__Lachnospirales.f__Lachnospiraceae.g__Alitiscatomonas.s__Alitiscatomonas.sp900066535	Phenotype	Apraxia_of_speech	-0.247913	0.947472	19	16	0.796924	1
d__Bacteria.p__Bacillota_A_368345.c__Clostridia_258483.o__Lachnospirales.f__Lachnospiraceae.g__Brotaphodocola.s__Brotaphodocola.sp003481825	Phenotype	Apraxia_of_speech	-0.101097	0.60945	19	14	0.870328	1
d__Bacteria.p__Bacillota_A_368345.c__Clostridia_258483.o__Lachnospirales.f__Lachnospiraceae.g__Hominisplanchenecus_A.s__Hominisplanchenecus_A.faecis	Phenotype	Dyslexia	0.296289	1.61642	19	12	0.856865	1
d__Bacteria.p__Bacillota_A_368345.c__Clostridia_258483.o__Lachnospirales.f__Lachnospiraceae.g__Limivivens.s__	Phenotype	Apraxia_of_speech	0.250684	0.814695	19	9	0.762278	1
d__Bacteria.p__Bacillota_A_368345.c__Clostridia_258483.o__Lachnospirales.f__Lachnospiraceae.g__Clostridium_AP_143938.__	Phenotype	Dyslexia	4.82195e-15	0.75504	19	3	1	1
d__Bacteria.p__Bacillota_A_368345.c__Clostridia_258483.o__Lachnospirales.f__Lachnospiraceae.g__Blautia_A_141781.s__Blautia_A_141781.faecis	Phenotype	Dyslexia	-0.162399	0.869574	19	18	0.854198	1
d__Bacteria.p__Bacillota_A_368345.c__Clostridia_258483.o__Lachnospirales.f__Lachnospiraceae.g__Blautia_A_141781.s__Blautia_A_141781.faecis	Phenotype	Apraxia_of_speech	-0.239745	0.809529	19	18	0.770922	1
d__Bacteria.p__Bacillota_A_368345.c__Clostridia_258483.o__Lachnospirales.f__Lachnospiraceae.g__Bariatricus.__	Phenotype	Dyslexia	0.353791	1.69007	19	15	0.836829	1
d__Bacteria.p__Bacillota_A_368345.c__Clostridia_258483.o__Lachnospirales.f__Lachnospiraceae.g__Limivivens.s__Limivivens.sp900066135	Phenotype	Apraxia_of_speech	-0.0702795	1.10194	19	13	0.949937	1
d__Bacteria.p__Bacillota_A_368345.c__Clostridia_258483.o__Lachnospirales.f__Lachnospiraceae.g__Clostridium_R_135822.s__Clostridium_R_135822.fessum	Phenotype	Apraxia_of_speech	0.162216	0.824691	19	15	0.84654	1
d__Bacteria.p__Bacillota_A_368345.c__Clostridia_258483.o__Lachnospirales.f__Lachnospiraceae.g__Acetatifactor.s__Acetatifactor.muris	Phenotype	Apraxia_of_speech	-9.0279e-15	0.821131	19	3	1	1
d__Bacteria.p__Bacillota_A_368345.c__Clostridia_258483.o__Lachnospirales.f__Lachnospiraceae.g__Lachnoclostridium_B.s__Lachnoclostridium_B.ammoniilytica	Phenotype	Dyslexia	-0.27487	1.15127	19	15	0.814328	1
d__Bacteria.p__Bacillota_A_368345.c__Clostridia_258483.o__Lachnospirales.f__Lachnospiraceae.g__Alitiscatomonas.s__	Phenotype	Apraxia_of_speech	0.111111	0.343051	19	2	0.750216	1
d__Bacteria.p__Bacillota_A_368345.c__Clostridia_258483.o__Lachnospirales.f__Lachnospiraceae.g__Suilimivivens.s__Suilimivivens.aceti	Phenotype	Apraxia_of_speech	1.73788e-16	0.250519	19	3	1	1
d__Bacteria.p__Bacillota_A_368345.c__Clostridia_258483.o__Lachnospirales.f__Lachnospiraceae.g__Blautia_A_141781.s__Blautia_A_141781.luti	Phenotype	Dyslexia	-0.362071	0.97878	19	6	0.716292	1
d__Bacteria.p__Bacillota_A_368345.c__Clostridia_258483.o__Lachnospirales.f__Lachnospiraceae.g__Blautia_A_141781.s__Blautia_A_141781.wexlerae	Phenotype	Dyslexia	-1.53426e-15	0.398914	19	2	1	1
d__Bacteria.p__Bacillota_A_368345.c__Clostridia_258483.o__Lachnospirales.f__Lachnospiraceae.g__Frisingicoccus.s__Frisingicoccus.caecimuris	Phenotype	Apraxia_of_speech	-0.044124	0.292921	19	2	0.882147	1
d__Bacteria.p__Bacillota_A_368345.c__Clostridia_258483.o__Lachnospirales.f__Lachnospiraceae.g__Coprococcus_A_187866.s__Coprococcus_A_187866.catus_A	Phenotype	Dyslexia	-0.341497	0.892777	19	15	0.707116	1
d__Bacteria.p__Bacillota_A_368345.c__Clostridia_258483.o__Lachnospirales.f__Lachnospiraceae.g__Laedolimicola.s__	Phenotype	Apraxia_of_speech	-0.0513194	0.526133	19	10	0.923509	1
d__Bacteria.p__Bacillota_A_368345.c__Clostridia_258483.o__Lachnospirales.f__Lachnospiraceae.g__Eubacterium_F.__	Phenotype	Apraxia_of_speech	-6.09426e-16	0.643574	19	2	1	1
d__Bacteria.p__Bacillota_A_368345.c__Clostridia_258483.o__Lachnospirales.f__Lachnospiraceae.g__Eubacterium_F.s__Eubacterium_F.sp000687695	Phenotype	Apraxia_of_speech	0.111111	0.328634	19	2	0.739683	1
d__Bacteria.p__Bacillota_A_368345.c__Clostridia_258483.o__Christensenellales.f__Aristaeellaceae.g__SFMI01.s__	Phenotype	Apraxia_of_speech	-0.309178	1.85146	19	12	0.869469	1
d__Bacteria.p__Bacillota_A_368345.c__Clostridia_258483.o__Christensenellales.__.__.__	Phenotype	Apraxia_of_speech	-0.25	0.94493	19	4	0.794719	1
d__Bacteria.p__Bacillota_A_368345.c__Clostridia_258483.o__Christensenellales.f__CAG.917.g__CAG.349.s__CAG.349.sp003539515	Phenotype	Apraxia_of_speech	-8.06378e-15	0.65733	19	2	1	1
d__Bacteria.p__Actinomycetota.c__Coriobacteriia.o__Coriobacteriales.f__Eggerthellaceae.g__Gordonibacter.s__Gordonibacter.pamelaeae	Phenotype	Apraxia_of_speech	-0.112261	1.22798	19	4	0.928294	1
d__Bacteria.p__Actinomycetota.c__Coriobacteriia.o__Coriobacteriales.f__Eggerthellaceae.g__Slackia.s__Slackia.piriformis	Phenotype	Apraxia_of_speech	-6.47799e-15	0.382099	19	3	1	1
d__Bacteria.p__Bacillota_B_370539.c__Peptococcia_369891.o__Peptococcales_369891.f__Peptococcaceae_369362.g__Peptococcus.s__Peptococcus.niger	Phenotype	Apraxia_of_speech	1.0502e-15	0.629233	19	4	1	1
d__Bacteria.p__Bacillota_A_368345.c__Clostridia_258483.o__Christensenellales.f__Aristaeellaceae.g__SFMI01.s__SFMI01.sp004556155	Phenotype	Apraxia_of_speech	5.36936e-16	0.562117	19	4	1	1
d__Bacteria.p__Bacillota_A_368345.c__Clostridia_258483.o__Christensenellales.f__CAG.138.g__.s__	Phenotype	Dyslexia	0.396327	1.22765	19	7	0.751002	1
d__Bacteria.p__Bacillota_A_368345.c__Clostridia_258483.o__Oscillospirales.f__Butyricicoccaceae.g__Butyricicoccus_A_77419.s__Butyricicoccus_A.porcorum	Phenotype	Apraxia_of_speech	-7.37889e-15	0.989103	19	3	1	1
d__Bacteria.p__Bacillota_A_368345.c__Clostridia_258483.o__Christensenellales.f__Maliibacteriaceae.g__Maliibacterium.s__	Phenotype	Apraxia_of_speech	-5.03205e-15	0.441438	19	4	1	1
d__Bacteria.p__Pseudomonadota.c__Gammaproteobacteria.o__Burkholderiales.f__Burkholderiaceae_A_595427.g__Sutterella.s__Sutterella.wadsworthensis_A_565869	Phenotype	Apraxia_of_speech	-0.387347	1.27923	19	8	0.765945	1
d__Bacteria.p__Actinomycetota.c__Actinomycetes.o__Mycobacteriales.f__Mycobacteriaceae.g__Corynebacterium.s__Corynebacterium.durum	Phenotype	Dyslexia	-6.72607e-15	0.152145	19	1	1	1
d__Bacteria.p__Actinomycetota.c__Actinomycetes.o__Mycobacteriales.f__Mycobacteriaceae.g__Corynebacterium.__	Phenotype	Dyslexia	3.27399e-15	0.152145	19	1	1	1
d__Bacteria.p__Bacillota_A_368345.c__Clostridia_258483.o__Oscillospirales.f__Oscillospiraceae_88309.g__Limivicinus.s__Limivicinus.sp002320035	Phenotype	Apraxia_of_speech	-0.271196	0.98441	19	12	0.786466	1
d__Bacteria.p__Bacillota_I.c__Bacilli_A.o__Staphylococcales.f__Gemellaceae.g__Gemella.__	Phenotype	Dyslexia	-0.0924981	0.384723	19	4	0.813052	1
d__Bacteria.p__Bacillota_I.c__Bacilli_A.o__Staphylococcales.f__Gemellaceae.g__Gemella.__	Phenotype	Apraxia_of_speech	0.098232	0.358158	19	4	0.787387	1
d__Bacteria.p__Bacillota_A_368345.c__Clostridia_258483.o__Oscillospirales.f__CAG.272.g__QALR01.s__QALR01.sp900552255	Phenotype	Apraxia_of_speech	-2.26706e-15	0.640754	19	2	1	1
d__Bacteria.p__Bacillota_A_368345.c__Clostridia_258483.o__Oscillospirales.f__Acutalibacteraceae.g__CAG.177.s__CAG.177.sp003538135	Phenotype	Apraxia_of_speech	-0.25	1.02518	19	2	0.810438	1
d__Bacteria.p__Bacillota_A_368345.c__Clostridia_258483.o__Oscillospirales.f__CAG.272.g__Avispirillum.s__Avispirillum.sp011957885	Phenotype	Apraxia_of_speech	2.66643e-15	0.397136	19	4	1	1
d__Bacteria.p__Bacillota_I.c__Bacilli_A.o__Bacillales_B_310392.f__Bacillaceae_G.g__Bacillus_A.__	Phenotype	Apraxia_of_speech	9.85783e-16	0.137142	19	1	1	1
d__Bacteria.p__Bacillota_A_368345.c__Clostridia_258483.o__Oscillospirales.f__Oscillospiraceae_88309.g__Intestinimonas.s__Intestinimonas.massiliensis	Phenotype	Apraxia_of_speech	0.0541091	0.408914	19	2	0.896378	1
d__Bacteria.p__Bacillota_A_368345.c__Clostridia_258483.o__Oscillospirales.f__CAG.272.g__RUG13077.__	Phenotype	Apraxia_of_speech	-5.20316e-15	0.530366	19	2	1	1
d__Bacteria.p__Bacillota_A_368345.c__Clostridia_258483.o__Oscillospirales.f__CAG.382.g__SFLA01.s__	Phenotype	Apraxia_of_speech	-0.25	0.757952	19	6	0.745803	1
d__Bacteria.p__Bacillota_I.c__Bacilli_A.o__Lactobacillales.f__Lactobacillaceae.g__Lacticaseibacillus.__	Phenotype	Apraxia_of_speech	-8.65571e-15	0.137142	19	1	1	1
d__Bacteria.p__Bacillota_A_368345.c__Clostridia_258483.o__Oscillospirales.f__CAG.382.g__SFLA01.s__SFLA01.sp004553575	Phenotype	Apraxia_of_speech	-8.38873e-15	0.580019	19	4	1	1
d__Bacteria.p__Bacillota_A_368345.c__Clostridia_258483.o__Christensenellales.f__Borkfalkiaceae.g__UBA1259.s__UBA1259.sp900320065	Phenotype	Apraxia_of_speech	-0.25	0.98403	19	4	0.802687	1
d__Bacteria.p__Bacillota_A_368345.c__Clostridia_258483.o__Oscillospirales.f__Acutalibacteraceae.g__Eubacterium_R.s__Eubacterium_R.faecavium	Phenotype	Dyslexia	1.64385e-16	0.451415	19	2	1	1
d__Bacteria.p__Bacillota_A_368345.c__Clostridia_258483.o__Oscillospirales.f__Acutalibacteraceae.g__Eubacterium_R.s__Eubacterium_R.sp000436835	Phenotype	Dyslexia	0.181827	0.953298	19	8	0.851132	1
d__Bacteria.p__Bacillota_A_368345.c__Clostridia_258483.o__Oscillospirales.f__Acutalibacteraceae.g__Eubacterium_R.s__Eubacterium_R.sp000436835	Phenotype	Apraxia_of_speech	0.216372	0.887472	19	8	0.810479	1
d__Bacteria.p__Bacillota_A_368345.c__Clostridia_258483.o__Oscillospirales.f__Acutalibacteraceae.g__UBA737.s__UBA737.sp900547445	Phenotype	Apraxia_of_speech	-3.0827e-16	0.388219	19	4	1	1
d__Bacteria.p__Bacillota_C.c__Negativicutes.o__Acidaminococcales.f__Acidaminococcaceae.g__Phascolarctobacterium_A_40086.s__Phascolarctobacterium_A_40086.faecium	Phenotype	Dyslexia	0.18865	0.942681	19	11	0.843907	1
d__Bacteria.p__Bacillota_C.c__Negativicutes.o__Acidaminococcales.f__Acidaminococcaceae.g__Phascolarctobacterium_A_40086.s__Phascolarctobacterium_A_40086.faecium	Phenotype	Apraxia_of_speech	0.0974735	0.877588	19	11	0.912942	1
d__Bacteria.p__Bacillota_C.c__Negativicutes.o__Acidaminococcales.f__Acidaminococcaceae.g__Phascolarctobacterium_A_40086.__	Phenotype	Apraxia_of_speech	2.51241e-15	0.190812	19	2	1	1
d__Bacteria.p__Bacillota_C.c__Negativicutes.o__Acidaminococcales.f__Acidaminococcaceae.g__Succiniclasticum.s__Succiniclasticum.sp900315805	Phenotype	Dyslexia	-4.93154e-16	0.248316	19	2	1	1
d__Bacteria.p__Bacillota_A_368345.c__Clostridia_258483.o__DSM.8532.f__.g__.s__	Phenotype	Apraxia_of_speech	-5.49463e-15	0.580882	19	2	1	1
d__Bacteria.p__Bacillota_A_368345.c__Clostridia_258483.o__Oscillospirales.f__Oscillospiraceae_88309.g__Hominicoprocola.s__Hominicoprocola.sp900317525	Phenotype	Apraxia_of_speech	0.217819	1.20258	19	11	0.858543	1
d__Bacteria.p__Bacillota_A_368345.c__Clostridia_258483.o__Oscillospirales.f__Oscillospiraceae_88309.g__Dysosmobacter.__	Phenotype	Apraxia_of_speech	-1.63291e-16	0.882552	19	2	1	1
d__Bacteria.p__Bacillota_A_368345.c__Clostridia_258483.o__.f__.g__.s__	Phenotype	Apraxia_of_speech	-2.97738e-15	0.251909	19	2	1	1
d__Bacteria.p__Bacillota_A_368345.c__Clostridia_258483.o__Oscillospirales.f__Oscillospiraceae_88309.g__Vescimonas.s__	Phenotype	Apraxia_of_speech	4.46718e-17	0.468193	19	3	1	1
d__Bacteria.p__Bacillota_A_368345.c__Clostridia_258483.o__Monoglobales.f__Monoglobaceae.g__Monoglobus.s__Monoglobus.pectinilyticus	Phenotype	Dyslexia	-0.14052	1.24646	19	8	0.911643	1
d__Bacteria.p__Bacillota_I.c__Bacilli_A.o__Lactobacillales.f__Enterococcaceae.__.__	Phenotype	Dyslexia	-4.78085e-15	0.152145	19	1	1	1
d__Bacteria.p__Bacillota_I.c__Bacilli_A.o__Lactobacillales.f__Aerococcaceae.g__Granulicatella.__	Phenotype	Apraxia_of_speech	-0.188519	0.957907	19	4	0.84646	1
d__Bacteria.p__Bacillota_I.c__Bacilli_A.o__Erysipelotrichales.f__Erysipelotrichaceae.g__Holdemanella.s__Holdemanella.biformis	Phenotype	Apraxia_of_speech	-0.25	0.917508	19	4	0.78874	1
d__Bacteria.p__Bacillota_A_368345.c__Clostridia_258483.o__Oscillospirales.f__CAG.272.g__Avispirillum.s__	Phenotype	Apraxia_of_speech	-0.070445	1.49004	19	10	0.962877	1
d__Bacteria.p__Bacillota_I.c__Bacilli_A.o__MOL361.f__Turicibacteraceae.g__Turicibacter.s__Turicibacter.sanguinis	Phenotype	Apraxia_of_speech	0.143743	0.715105	19	4	0.843224	1
d__Bacteria.p__Bacillota_I.c__Bacilli_A.o__MOL361.f__Turicibacteraceae.g__Turicibacter.__	Phenotype	Dyslexia	-0.00796029	2.20976	19	12	0.99717	1
d__Bacteria.p__Bacillota_A_368345.c__Clostridia_258483.o__Oscillospirales.f__Oscillospiraceae_88309.g__WQUU01.s__WQUU01.sp009781925	Phenotype	Apraxia_of_speech	-4.19168e-15	0.203986	19	2	1	1
d__Bacteria.p__Verrucomicrobiota.c__Lentisphaeria.o__Victivallales.f__Victivallaceae.g__Victivallis.s__Victivallis.lenta	Phenotype	Apraxia_of_speech	-9.08225e-15	0.834798	19	4	1	1
d__Bacteria.p__Verrucomicrobiota.c__Lentisphaeria.o__Victivallales.f__Victivallaceae.g__Victivallis.s__Victivallis.vadensis	Phenotype	Dyslexia	0.166667	0.543841	19	2	0.763205	1
d__Bacteria.p__Bacillota_A_368345.c__Clostridia_258483.o__Lachnospirales.f__Lachnospiraceae.g__G11.s__	Phenotype	Apraxia_of_speech	7.80532e-16	0.323035	19	2	1	1
d__Bacteria.p__Bacillota_A_368345.c__Clostridia_258483.o__Lachnospirales.f__Lachnospiraceae.g__Eubacterium_I.s__	Phenotype	Apraxia_of_speech	7.11016e-16	0.3692	19	5	1	1
d__Bacteria.p__Bacillota_A_368345.c__Clostridia_258483.o__Lachnospirales.f__Lachnospiraceae.g__Pararoseburia.s__Pararoseburia.lenta	Phenotype	Apraxia_of_speech	-1.88951e-15	0.246444	19	2	1	1
d__Bacteria.p__Bacillota_A_368345.c__Clostridia_258483.o__Lachnospirales.f__Lachnospiraceae.g__Lachnospira.__	Phenotype	Apraxia_of_speech	-0.102442	1.25308	19	14	0.935858	1
d__Bacteria.p__Bacillota_A_368345.c__Clostridia_258483.o__Lachnospirales.f__Lachnospiraceae.g__Anaerobutyricum.s__Anaerobutyricum.hallii	Phenotype	Dyslexia	-0.0671235	0.21368	19	2	0.75748	1
d__Bacteria.p__Bacillota_A_368345.c__Clostridia_258483.o__Lachnospirales.f__Lachnospiraceae.g__Eubacterium_G_180878.s__Eubacterium_G_180878.ventriosum	Phenotype	Dyslexia	-0.327722	1.25183	19	13	0.796821	1
d__Bacteria.p__Bacillota_A_368345.c__Clostridia_258483.o__Lachnospirales.f__Lachnospiraceae.g__Eubacterium_G_180878.s__Eubacterium_G_180878.sp000434315	Phenotype	Apraxia_of_speech	0.111111	0.870448	19	4	0.900018	1
d__Bacteria.p__Bacillota_A_368345.c__Clostridia_258483.o__Lachnospirales.f__Lachnospiraceae.g__Mediterraneibacter_A_155507.s__Mediterraneibacter_A_155507.faecis	Phenotype	Dyslexia	0.335185	1.01784	19	17	0.746194	1
d__Bacteria.p__Bacillota_A_368345.c__Clostridia_258483.o__Lachnospirales.f__Lachnospiraceae.g__Butyribacter.s__Butyribacter.intestini	Phenotype	Apraxia_of_speech	1.57319e-15	0.675121	19	4	1	1
d__Bacteria.p__Bacillota_A_368345.c__Clostridia_258483.o__Lachnospirales.f__Lachnospiraceae.g__Agathobacter_164117.__	Phenotype	Dyslexia	0.280006	1.38377	19	16	0.842193	1
d__Bacteria.p__Bacillota_A_368345.c__Clostridia_258483.o__Lachnospirales.f__Lachnospiraceae.g__Schaedlerella.s__Schaedlerella.glycyrrhizinilytica_A	Phenotype	Dyslexia	-3.28769e-15	0.493378	19	4	1	1
d__Bacteria.p__Bacillota_A_368345.c__Clostridia_258483.o__Lachnospirales.f__Lachnospiraceae.g__Mediterraneibacter_A_155507.__	Phenotype	Dyslexia	-0.229016	0.667763	19	4	0.736093	1
d__Bacteria.p__Bacillota_A_368345.c__Clostridia_258483.o__Lachnospirales.f__Lachnospiraceae.g__Mediterraneibacter_A_155507.__	Phenotype	Apraxia_of_speech	-0.221395	0.621653	19	4	0.726389	1
d__Bacteria.p__Bacillota_A_368345.c__Clostridia_258483.o__Lachnospirales.f__Lachnospiraceae.g__Mediterraneibacter_A_155507.s__Mediterraneibacter_A_155507.torques	Phenotype	Apraxia_of_speech	0.512684	1.53025	19	10	0.741952	1
d__Bacteria.p__Bacillota_A_368345.c__Clostridia_258483.o__Lachnospirales.f__Lachnospiraceae.g__Coprococcus_A_121497.s__Coprococcus_A_121497.eutactus	Phenotype	Apraxia_of_speech	-0.152314	0.761103	19	5	0.843906	1
d__Bacteria.p__Bacillota_A_368345.c__Clostridia_258483.o__Lachnospirales.f__Lachnospiraceae.g__Coprococcus_A_121497.s__Coprococcus_A_121497.sp000154245	Phenotype	Apraxia_of_speech	1.10571e-16	0.441665	19	5	1	1
d__Bacteria.p__Patescibacteria.c__Paceibacteria.o__Paceibacterales.f__Staskawiczbacteraceae.g__GWA2.37.10.s__	Phenotype	Apraxia_of_speech	-6.89205e-16	0.649802	19	6	1	1

## Sheet: S7 Table
S7 Table. MaAsLin2 location comparison results for fecal samples based on Greengenes2
feature	metadata	value	coef	stderr	N	N.not.0	pval	qval
d__Bacteria.p__Bacillota_A_368345.c__Clostridia_258483.o__Oscillospirales.f__Oscillospiraceae_88309.g__Onthomonas.s__	State	Washington	2.98473	0.397552	19	8	8.57019e-07	0.000269961
d__Bacteria.p__Bacillota_G.c__DTU014.o__DTU014.f__DTU014.g__DTU014.s__	State	Washington	1.38966	0.214096	19	6	5.54045e-06	0.000872621
d__Bacteria.p__Bacteroidota.c__Bacteroidia.o__Bacteroidales.f__Rikenellaceae.g__Alistipes_A_871400.s__Alistipes_A_871400.communis	State	Washington	2.20613	0.390622	19	6	2.89415e-05	0.00303886
d__Bacteria.p__Bacillota_A_368345.c__Clostridia_258483.o__Oscillospirales.f__CAG.382.g__SFLA01.s__	State	Washington	3.41044	0.645623	19	6	6.09543e-05	0.00480015
d__Bacteria.p__Bacillota_A_368345.c__Clostridia_258483.o__Lachnospirales.f__Lachnospiraceae.g__Eubacterium_J.s__Eubacterium_J.plexicaudatum	State	Washington	3.18973	0.660792	19	10	0.00015757	0.00827242
d__Bacteria.p__Bacillota_A_368345.c__Clostridia_258483.o__Lachnospirales.f__Lachnospiraceae.g__UBA3402.s__UBA3402.sp003478355	State	Washington	2.25255	0.461058	19	11	0.0001393	0.00827242
d__Bacteria.p__Desulfobacterota_G_459543.c__Desulfovibrionia.o__Desulfovibrionales.f__Desulfovibrionaceae.g__Desulfovibrio_446353.s__Desulfovibrio.piger_A	State	Washington	1.17763	0.262279	19	5	0.000322592	0.0145167
d__Bacteria.p__Bacillota_A_368345.c__Clostridia_258483.o__Lachnospirales.f__Lachnospiraceae.g__Eubacterium_I.s__	State	Washington	1.41656	0.333922	19	5	0.000549284	0.0201098
d__Bacteria.p__Patescibacteria.c__Paceibacteria.o__Paceibacterales.f__Staskawiczbacteraceae.g__GWA2.37.10.s__	State	Washington	2.47654	0.586674	19	6	0.000574567	0.0201098
d__Bacteria.p__Bacillota_A_368345.c__Clostridia_258483.o__Lachnospirales.f__Lachnospiraceae.g__Coprococcus_A_121497.s__Coprococcus_A_121497.sp000154245	State	Washington	1.60463	0.393649	19	5	0.000786001	0.024759
d__Bacteria.p__Verrucomicrobiota.c__Lentisphaeria.o__Victivallales.f__UBA1829.g__UBA11452.s__	State	Washington	1.91843	0.480767	19	5	0.000946774	0.0271122
d__Bacteria.p__Bacteroidota.c__Bacteroidia.o__Bacteroidales.f__Barnesiellaceae.g__Barnesiella_B.s__Barnesiella_B.intestinihominis	State	Washington	3.72817	0.987421	19	8	0.00150848	0.0354597
d__Bacteria.p__Bacteroidota.c__Bacteroidia.o__Bacteroidales.f__Rikenellaceae.g__Alistipes_A_871400.s__Alistipes_A_871400.onderdonkii	State	Washington	-3.85918	1.02602	19	16	0.00155623	0.0354597
d__Bacteria.p__Bacillota_A_368345.c__Clostridia_258483.o__TANB77.f__CAG.508.g__.s__	State	Washington	3.07155	0.81788	19	5	0.00157599	0.0354597
d__Bacteria.p__Bacillota_A_368345.c__Clostridia_258483.o__Lachnospirales.f__Lachnospiraceae.g__Schaedlerella.s__Schaedlerella.hominis	State	Washington	0.977288	0.285958	19	4	0.00328048	0.0688901
d__Bacteria.p__Bacillota_A_368345.c__Clostridia_258483.o__Christensenellales.f__Maliibacteriaceae.g__Maliibacterium.s__	State	Washington	1.23709	0.372343	19	4	0.0040299	0.0776117
d__Bacteria.p__Bacillota_A_368345.c__Clostridia_258483.o__Oscillospirales.f__CAG.272.g__Avispirillum.s__Avispirillum.sp011957885	State	Washington	1.10497	0.334375	19	4	0.00418857	0.0776117
d__Bacteria.p__Bacillota_A_368345.c__Clostridia_258483.o__Lachnospirales.f__Lachnospiraceae.g__Muricoprocola.s__Muricoprocola.aceti	State	Washington	1.08018	0.330783	19	4	0.00455691	0.078484
d__Bacteria.p__Bacillota_B_370539.c__Peptococcia_369891.o__Peptococcales_369891.f__Peptococcaceae_369362.g__Peptococcus.s__Peptococcus.niger	State	Washington	1.70105	0.527618	19	4	0.00498311	0.078484
d__Bacteria.p__Pseudomonadota.c__Gammaproteobacteria.o__Burkholderiales.f__Burkholderiaceae_A_595421.g__Oxalobacter.__	State	Washington	1.6266	0.503703	19	7	0.00492701	0.078484
d__Bacteria.p__Bacillota_A_368345.c__Clostridia_258483.o__Oscillospirales.f__Acutalibacteraceae.g__UBA737.s__UBA737.sp900547445	State	Washington	1.0369	0.324868	19	4	0.00534154	0.0801231
d__Bacteria.p__Bacillota_A_368345.c__Clostridia_258483.o__Lachnospirales.f__Lachnospiraceae.g__Butyribacter.s__Butyribacter.intestini	State	Washington	1.76561	0.56321	19	4	0.00603536	0.0864154
d__Bacteria.p__Bacillota_A_368345.c__Clostridia_258483.o__Oscillospirales.f__Oscillospiraceae_88309.g__Vescimonas.s__Vescimonas.sp900545585	State	Washington	2.30844	0.765989	19	13	0.00782311	0.0985712
d__Bacteria.p__Bacillota_A_368345.c__Clostridia_258483.o__Oscillospirales.f__Ruminococcaceae.g__Ruminiclostridium_E.s__Ruminiclostridium_E.siraeum	State	Washington	4.3179	1.43234	19	15	0.00780802	0.0985712
d__Bacteria.p__Verrucomicrobiota.c__Lentisphaeria.o__Victivallales.f__Victivallaceae.g__Victivallis.s__Victivallis.lenta	State	Washington	2.10197	0.692193	19	4	0.00744827	0.0985712
d__Bacteria.p__Bacillota_A_368345.c__Clostridia_258483.o__Christensenellales.f__CAG.138.g__PeH17.s__PeH17.sp900542285	State	Washington	1.38122	0.461291	19	4	0.00815413	0.0987904
d__Bacteria.p__Bacillota_A_368345.c__Clostridia_258483.o__Oscillospirales.f__Ruminococcaceae.__.__	State	Washington	2.74476	0.936207	19	5	0.00931295	0.107129
d__Bacteria.p__Bacteroidota.c__Bacteroidia.o__Bacteroidales.f__Rikenellaceae.g__Alistipes_A_871404.s__Alistipes_A_871404.indistinctus	State	Washington	2.00206	0.692179	19	5	0.0101243	0.107129
d__Bacteria.p__Bacteroidota.c__Bacteroidia.o__Bacteroidales.f__Bacteroidaceae.g__Bacteroides_H_857956.s__Bacteroides_H_857956.eggerthii	State	Washington	1.76809	0.607168	19	4	0.00971185	0.107129
d__Bacteria.p__Bacillota_A_368345.c__Clostridia_258483.o__Christensenellales.__.__.__	State	Washington	2.10647	0.729197	19	4	0.0102028	0.107129
d__Bacteria.p__Pseudomonadota.c__Gammaproteobacteria.o__Pseudomonadales_A_650611.f__Pseudomonadaceae.g__Pseudomonas_E_647464.__	State	Washington	0.468396	0.166825	19	3	0.0121075	0.109488
d__Bacteria.p__Bacteroidota.c__Bacteroidia.o__Bacteroidales.f__Bacteroidaceae.g__Bacteroides_H_857956.__	State	Washington	-1.79958	0.654155	19	19	0.0136395	0.109488
d__Bacteria.p__Bacteroidota.c__Bacteroidia.o__Bacteroidales.f__Rikenellaceae.g__Alistipes_A_871400.s__Alistipes_A_871400.dispar	State	Washington	0.526906	0.191487	19	3	0.0136205	0.109488
d__Bacteria.p__Bacillota_A_368345.c__Clostridia_258483.o__Lachnospirales.f__Lachnospiraceae.g__Lientehia.s__Lientehia.sp902363445	State	Washington	1.37686	0.493968	19	6	0.0126376	0.109488
d__Bacteria.p__Bacillota_A_368345.c__Clostridia_258483.o__Lachnospirales.f__Lachnospiraceae.g__Suilimivivens.s__Suilimivivens.aceti	State	Washington	0.560599	0.20446	19	3	0.0139033	0.109488
d__Bacteria.p__Bacillota_A_368345.c__Clostridia_258483.o__Lachnospirales.f__Lachnospiraceae.g__CAG.194.s__CAG.194.sp000432915	State	Washington	1.19725	0.420413	19	4	0.0111261	0.109488
d__Bacteria.p__Bacillota_A_368345.c__Clostridia_258483.o__Eubacteriales.f__Anaerofustaceae.g__.s__	State	Washington	0.465209	0.164892	19	3	0.0117655	0.109488
d__Bacteria.p__Bacillota_A_368345.c__Clostridia_258483.o__Oscillospirales.f__Oscillospiraceae_88309.g__Limivicinus.s__Limivicinus.sp002320035	State	Washington	2.2149	0.797772	19	12	0.0129326	0.109488
d__Bacteria.p__Bacillota_A_368345.c__Clostridia_258483.o__Oscillospirales.f__CAG.382.g__SFLA01.s__SFLA01.sp004553575	State	Washington	1.3259	0.474992	19	4	0.0125296	0.109488
d__Bacteria.p__Bacillota_A_368345.c__Clostridia_258483.o__Christensenellales.f__Borkfalkiaceae.g__UBA1259.s__UBA1259.sp900320065	State	Washington	2.13533	0.759676	19	4	0.0120276	0.109488
d__Bacteria.p__Pseudomonadota.c__Alphaproteobacteria.o__RF32.f__CAG.239.g__CAG.267.s__	State	Washington	1.68469	0.627931	19	4	0.0157253	0.120026
d__Bacteria.p__Bacteroidota.c__Bacteroidia.o__Bacteroidales.f__Coprobacteraceae.g__Coprobacter.s__Coprobacter.secundus	State	Washington	1.80984	0.680575	19	4	0.0165188	0.120026
d__Bacteria.p__Bacillota_A_368345.c__Clostridia_258483.o__Christensenellales.f__Aristaeellaceae.g__SFMI01.s__SFMI01.sp004556155	State	Washington	1.2073	0.457036	19	4	0.0171379	0.120026
d__Bacteria.p__Bacillota_I.c__Bacilli_A.o__Erysipelotrichales.f__Erysipelotrichaceae.g__Holdemanella.s__Holdemanella.biformis	State	Washington	1.98551	0.751708	19	4	0.0171466	0.120026
d__Bacteria.p__Bacillota_A_368345.c__Clostridia_258483.o__Lachnospirales.f__Lachnospiraceae.g__Lachnospira.s__	State	Washington	1.49534	0.560387	19	6	0.0162082	0.120026
d__Bacteria.p__Bacillota_A_368345.c__Clostridia_258483.o__Christensenellales.f__CAG.138.g__PeH17.s__PeH17.sp000435055	State	Washington	3.01262	1.16035	19	7	0.018823	0.128896
d__Bacteria.p__Bacillota_A_368345.c__Clostridia_258483.o__Oscillospirales.f__Oscillospiraceae_88309.g__Limivicinus.s__	State	Washington	2.37593	0.924956	19	6	0.0199275	0.133557
d__Bacteria.p__Bacteroidota.c__Bacteroidia.__.__.__.__	State	Washington	0.811322	0.321124	19	3	0.0217345	0.142632
d__Bacteria.p__Bacillota_A_368345.c__Clostridia_258483.o__Lachnospirales.f__Lachnospiraceae.g__Dorea_D_146760.s__Dorea_D_146760.hominis	State	Washington	1.21241	0.482851	19	4	0.0224393	0.144252
d__Bacteria.p__Verrucomicrobiota.c__Verrucomicrobiae.o__Opitutales.f__CAG.312.g__Merdousia.s__Merdousia.gallistercoris	State	Washington	0.967441	0.387502	19	3	0.0231075	0.145578
d__Bacteria.p__Bacteroidota.c__Bacteroidia.o__Bacteroidales.f__Bacteroidaceae.__.__	State	Washington	1.28604	0.525797	19	4	0.0256271	0.151176
d__Bacteria.p__Bacteroidota.c__Bacteroidia.o__Bacteroidales.f__Bacteroidaceae.g__Bacteroides_H_857956.s__Bacteroides_H_857956.uniformis	State	Washington	-1.86628	0.764754	19	18	0.0259159	0.151176
d__Bacteria.p__Bacillota_A_368345.c__Clostridia_258483.o__UBA1381.f__UBA1381.g__Hominilimicola.s__Hominilimicola.sp001941225	State	Washington	2.87392	1.16537	19	16	0.0245935	0.151176
d__Bacteria.p__Bacillota_A_368345.c__Clostridia_258483.o__Oscillospirales.f__Oscillospiraceae_88309.g__Vescimonas.s__	State	Washington	0.925859	0.377559	19	3	0.0252985	0.151176
d__Bacteria.p__Bacillota_A_368345.c__Clostridia_258483.o__Oscillospirales.f__UBA644.g__UBA644.s__UBA644.sp002299265	State	Washington	2.08135	0.861896	19	8	0.0272937	0.153527
d__Bacteria.p__Bacillota_A_368345.c__Clostridia_258483.o__Lachnospirales.f__Lachnospiraceae.g__COE1.s__	State	Washington	1.1845	0.49024	19	3	0.0272204	0.153527
d__Archaea.p__Methanobacteriota_A_1229.c__Methanobacteria.o__Methanobacteriales.f__Methanobacteriaceae.g__Methanobrevibacter_A.s__Methanobrevibacter_A.smithii_A	State	Washington	1.3498	0.564375	19	3	0.0286037	0.15621
d__Bacteria.p__Bacillota_A_368345.c__Clostridia_258483.o__Christensenellales.f__Aristaeellaceae.g__.s__	State	Washington	2.44751	1.02768	19	9	0.0291927	0.15621
d__Bacteria.p__Actinomycetota.c__Coriobacteriia.o__Coriobacteriales.f__Eggerthellaceae.g__Slackia.s__Slackia.piriformis	State	Washington	0.731356	0.307232	19	3	0.0292583	0.15621
d__Bacteria.p__Bacillota_A_368345.c__Clostridia_258483.o__TANB77.f__CAG.508.__.__	State	Washington	1.29861	0.554284	19	3	0.0315598	0.164085
d__Bacteria.p__Bacillota_A_368345.c__Clostridia_258483.o__Christensenellales.f__Aristaeellaceae.g__Onthenecus.s__	State	Washington	1.90176	0.812906	19	16	0.0317752	0.164085
d__Bacteria.p__Bacillota_A_368345.c__Clostridia_258483.o__Lachnospirales.f__Lachnospiraceae.g__Acetatifactor.s__Acetatifactor.muris	State	Washington	1.51924	0.658287	19	3	0.0338513	0.171986
d__Bacteria.p__Bacillota_A_368345.c__Clostridia_258483.o__Lachnospirales.f__Lachnospiraceae.g__Eubacterium_G_180878.s__Eubacterium_G_180878.sp000434315	State	Washington	1.58001	0.700018	19	4	0.0374523	0.187262
d__Bacteria.p__Bacillota_A_368345.c__Clostridia_258483.o__Lachnospirales.f__Lachnospiraceae.g__Lachnospira.s__Lachnospira.eligens	State	Washington	2.19874	0.977951	19	14	0.0381105	0.187575
d__Bacteria.p__Bacillota_A_368345.c__Clostridia_258483.o__Lachnospirales.f__Lachnospiraceae.g__Faecalimonas.__	State	Washington	-1.80872	0.819454	19	7	0.041333	0.200306
d__Bacteria.p__Bacillota_A_368345.c__Clostridia_258483.o__Lachnospirales.f__Lachnospiraceae.g__Lachnospira.__	State	Washington	2.02897	0.938779	19	14	0.045232	0.21588
d__Bacteria.p__Bacillota_A_368345.c__Clostridia_258483.o__Oscillospirales.f__Acutalibacteraceae.g__Caproiciproducens.s__	State	Washington	1.22548	0.56922	19	3	0.0459781	0.216166
d__Bacteria.p__Bacillota_A_368345.c__Clostridia_258483.o__Oscillospirales.f__Oscillospiraceae_88309.g__Dysosmobacter.s__Dysosmobacter.sp000403435	State	Washington	2.06166	0.964753	19	14	0.0474288	0.219707
d__Bacteria.p__Bacillota_A_368345.c__Clostridia_258483.o__Lachnospirales.f__Lachnospiraceae.g__Butyrivibrio_A_180067.s__Butyrivibrio_A_180067.crossotus	State	Washington	1.93175	0.918425	19	5	0.0506329	0.23115
d__Bacteria.p__Cyanobacteriota.c__Vampirovibrionia.o__Gastranaerophilales.f__Gastranaerophilaceae.g__CAG.196.s__CAG.196.sp002102975	State	Washington	0.320603	0.15598	19	2	0.0555355	0.2346
d__Bacteria.p__Bacteroidota.c__Bacteroidia.o__Bacteroidales.f__UBA932.g__Cryptobacteroides.s__Cryptobacteroides.sp900544195	State	Washington	0.293667	0.141778	19	2	0.0538623	0.2346
d__Bacteria.p__Bacillota_A_368345.c__Clostridia_258483.o__Oscillospirales.f__Acutalibacteraceae.g__UMGS1071.s__UMGS1071.sp900548305	State	Washington	-1.23825	0.604115	19	11	0.0561482	0.2346
d__Bacteria.p__Bacillota_A_368345.c__Clostridia_258483.o__Lachnospirales.f__Lachnospiraceae.g__Blautia_A_141780.s__Blautia_A_141780.stercoris	State	Washington	2.22178	1.07223	19	9	0.0537789	0.2346
d__Bacteria.p__Bacillota_C.c__Negativicutes.o__Acidaminococcales.f__Acidaminococcaceae.g__Phascolarctobacterium_A_40086.__	State	Washington	0.312307	0.151463	19	2	0.054843	0.2346
d__Bacteria.p__Bacillota_A_368345.c__Clostridia_258483.o__Oscillospirales.f__Oscillospiraceae_88309.g__WQUU01.s__WQUU01.sp009781925	State	Washington	0.331249	0.161941	19	2	0.056602	0.2346
d__Bacteria.p__Bacillota_A_368345.c__Clostridia_258483.o__Lachnospirales.f__Lachnospiraceae.g__Anaerobutyricum.s__Anaerobutyricum.hallii	State	Washington	0.296699	0.143306	19	2	0.0539581	0.2346
d__Bacteria.p__Bacillota_A_368345.c__Clostridia_258483.o__Oscillospirales.f__Ruminococcaceae.g__Ruminococcus_F.s__Ruminococcus_F.champanellensis	State	Washington	0.349424	0.172489	19	2	0.0587794	0.240461
d__Bacteria.p__Bacillota_A_368345.c__Clostridia_258483.o__Lachnospirales.f__Lachnospiraceae.g__.s__	State	Washington	2.10021	1.07515	19	13	0.0674295	0.24678
d__Bacteria.p__Bacteroidota.c__Bacteroidia.o__Bacteroidales.f__UBA11471.g__Caccoplasma.s__	State	Washington	0.37436	0.187599	19	2	0.0622652	0.24678
d__Bacteria.p__Cyanobacteriota.c__Vampirovibrionia.o__Gastranaerophilales.f__Gastranaerophilaceae.g__Zag111.s__Zag111.sp001899395	State	Washington	0.39222	0.19879	19	2	0.064978	0.24678
d__Bacteria.p__Bacillota_A_368345.c__Clostridia_258483.o__Christensenellales.f__Borkfalkiaceae.g__.s__	State	Washington	0.407037	0.208268	19	2	0.0673061	0.24678
d__Bacteria.p__Bacillota_A_368345.c__Clostridia_258483.o__Oscillospirales.f__Acutalibacteraceae.g__UBA5905.s__UBA5905.sp002437905	State	Washington	0.385845	0.194765	19	2	0.0639952	0.24678
d__Bacteria.p__Bacillota_A_368345.c__Clostridia_258483.o__Lachnospirales.f__Lachnospiraceae.g__C.53.s__	State	Washington	0.389555	0.197103	19	2	0.0645655	0.24678
d__Bacteria.p__Bacillota_A_368345.c__Clostridia_258483.o__Oscillospirales.f__Butyricicoccaceae.g__Butyricicoccus_A_77419.s__Butyricicoccus_A.porcorum	State	Washington	1.52559	0.782839	19	3	0.0680204	0.24678
d__Bacteria.p__Bacillota_A_368345.c__Clostridia_258483.o__Oscillospirales.f__Oscillospiraceae_88309.g__Hominicoprocola.s__Hominicoprocola.sp900317525	State	Washington	1.88437	0.967479	19	11	0.0681584	0.24678
d__Bacteria.p__Bacillota_A_368345.c__Clostridia_258483.o__.f__.g__.s__	State	Washington	0.393145	0.199377	19	2	0.0651217	0.24678
d__Bacteria.p__Bacillota_A_368345.c__Clostridia_258483.o__Lachnospirales.f__Lachnospiraceae.g__Pararoseburia.s__Pararoseburia.lenta	State	Washington	0.38687	0.195409	19	2	0.0641523	0.24678
d__Bacteria.p__Bacillota_A_368345.c__Clostridia_258483.o__TANB77.f__CAG.508.g__CAG.269.s__CAG.269.sp000431335	State	Washington	2.05843	1.06167	19	10	0.0693036	0.248075
d__Bacteria.p__Bacillota_A_368345.c__Clostridia_258483.o__Lachnospirales.f__Lachnospiraceae.g__Blautia_A_141781.__	State	Washington	-1.13168	0.587402	19	19	0.0709186	0.248215
d__Bacteria.p__Bacillota_A_368345.c__Clostridia_258483.o__Lachnospirales.f__Lachnospiraceae.g__Enterocloster.__	State	Washington	-1.10848	0.574371	19	5	0.0704774	0.248215
d__Bacteria.p__Pseudomonadota.c__Alphaproteobacteria.__.__.__.__	State	Washington	0.450118	0.236614	19	2	0.0742086	0.251352
d__Bacteria.p__Bacillota_B_370539.c__Dehalobacteriia.o__Dehalobacteriales.f__Dehalobacteriaceae.g__.s__	State	Washington	0.441683	0.230985	19	2	0.0728566	0.251352
d__Bacteria.p__Bacillota_A_368345.c__Clostridia_258483.o__Oscillospirales.f__CAG.272.g__Avispirillum.s__	State	Washington	2.26781	1.19156	19	10	0.0740831	0.251352
d__Bacteria.p__Pseudomonadota.c__Alphaproteobacteria.o__RF32.f__CAG.239.g__.s__	State	Washington	0.516487	0.28191	19	2	0.0845151	0.253538
d__Bacteria.p__Pseudomonadota.c__Alphaproteobacteria.o__RF32.f__CAG.239.g__51.20.s__51.20.sp001917175	State	Washington	0.496313	0.26798	19	2	0.0814652	0.253538
d__Bacteria.p__Bacteroidota.c__Bacteroidia.o__Bacteroidales.f__Bacteroidaceae.g__Prevotella.s__Prevotella.rara	State	Washington	0.53628	0.295687	19	2	0.0874199	0.253538
d__Bacteria.p__Bacillota_A_368345.c__Clostridia_258483.o__Oscillospirales.f__Oscillospiraceae_88309.__.__	State	Washington	2.06954	1.12073	19	13	0.0822888	0.253538
d__Bacteria.p__Desulfobacterota_G_459543.c__Desulfovibrionia.o__Desulfovibrionales.f__Desulfovibrionaceae.g__Desulfovibrio_446353.s__Desulfovibrio.desulfuricans	State	Washington	0.508442	0.276341	19	2	0.0833092	0.253538
d__Bacteria.p__Bacillota_A_368345.c__Clostridia_258483.o__Oscillospirales.f__Butyricicoccaceae.g__.s__	State	Washington	0.472411	0.251648	19	2	0.0777498	0.253538
d__Bacteria.p__Bacillota_A_368345.c__Clostridia_258483.o__Christensenellales.f__Christensenellaceae.g__.s__	State	Washington	1.55597	0.858835	19	10	0.0877324	0.253538
d__Bacteria.p__Bacillota_A_368345.c__Clostridia_258483.o__Lachnospirales.f__Lachnospiraceae.g__Blautia_A_141780.__	State	Washington	-1.11415	0.593931	19	5	0.0779492	0.253538
d__Bacteria.p__Bacillota_A_368345.c__Clostridia_258483.o__Lachnospirales.f__Lachnospiraceae.g__Eisenbergiella.s__Eisenbergiella.porci	State	Washington	-1.21699	0.671432	19	6	0.0876037	0.253538
d__Bacteria.p__Bacillota_A_368345.c__Clostridia_258483.o__Lachnospirales.f__Lachnospiraceae.g__Eubacterium_F.s__Eubacterium_F.sp003491505	State	Washington	1.46525	0.779586	19	14	0.0774266	0.253538
d__Bacteria.p__Bacillota_A_368345.c__Clostridia_258483.o__Christensenellales.f__Aristaeellaceae.g__Limiplasma.s__Limiplasma.merdipullorum	State	Washington	1.21807	0.66841	19	5	0.0860425	0.253538
d__Bacteria.p__Bacillota_A_368345.c__Clostridia_258483.o__Christensenellales.f__CAG.138.__.__	State	Washington	0.913163	0.498217	19	3	0.0843968	0.253538
d__Bacteria.p__Synergistota.c__Synergistia.o__Synergistales.f__Synergistaceae.g__Cloacibacillus.s__Cloacibacillus.evryensis	State	Washington	0.504053	0.27331	19	2	0.0826454	0.253538
d__Bacteria.p__Bacillota_A_368345.c__Clostridia_258483.o__Oscillospirales.f__Oscillospiraceae_88309.g__Lawsonibacter.s__	State	Washington	-1.39653	0.769569	19	8	0.0872561	0.253538
d__Bacteria.p__Bacillota_A_368345.c__Clostridia_258483.o__Lachnospirales.f__Lachnospiraceae.g__G11.s__	State	Washington	0.477382	0.255027	19	2	0.0785306	0.253538
d__Bacteria.p__Bacillota_A_368345.c__Clostridia_258483.o__Lachnospirales.f__Lachnospiraceae.g__Sellimonas.s__Sellimonas.intestinalis	State	Washington	-2.41829	1.32767	19	5	0.0861819	0.253538
d__Bacteria.p__Bacillota_I.c__Bacilli_A.o__ML615J.28.f__CAG.313.g__CAG.313.s__CAG.313.sp003539625	State	Washington	0.563851	0.315032	19	2	0.0913107	0.259556
d__Bacteria.p__Bacillota_A_368345.c__Clostridia_258483.o__Lachnospirales.f__Lachnospiraceae.g__Blautia_A_141781.s__Blautia_A_141781.caecimuris	State	Washington	-1.62094	0.906104	19	5	0.0914627	0.259556
d__Bacteria.p__Bacillota_A_368345.c__Clostridia_258483.o__Eubacteriales.f__Eubacteriaceae.g__Eubacterium_O_258270.__	State	Washington	-2.14684	1.20583	19	6	0.0928914	0.261257
d__Bacteria.p__Bacteroidota.c__Bacteroidia.o__Bacteroidales.f__Barnesiellaceae.g__Barnesiella_B.s__Barnesiella_B.propionica	State	Washington	-1.55124	0.878942	19	6	0.0955381	0.264644
d__Bacteria.p__Campylobacterota_A.c__Campylobacteria.o__Campylobacterales.f__Arcobacteraceae.__.__	State	Washington	0.6038	0.343323	19	2	0.096616	0.264644
d__Bacteria.p__Bacillota_A_368345.c__Clostridia_258483.o__Lachnospirales.f__Lachnospiraceae.g__Roseburia_D.s__Roseburia_D.yibonii	State	Washington	0.597812	0.339066	19	2	0.095846	0.264644
d__Archaea.p__Thermoplasmatota.c__Thermoplasmata_1773.o__Methanomassiliicoccales.f__Methanomassiliicoccaceae.g__Methanomassiliicoccus_A_1637.s__Methanomassiliicoccus_A_1637.intestinalis	State	Washington	0.611145	0.348553	19	2	0.0975485	0.264895
d__Bacteria.p__Pseudomonadota.c__Alphaproteobacteria.o__RF32.f__CAG.239.g__CAJLXD01.s__	State	Washington	0.639493	0.36881	19	2	0.101025	0.266405
d__Bacteria.p__Bacteroidota.c__Bacteroidia.o__Bacteroidales.f__Bacteroidaceae.g__Bacteroides_H_857956.s__Bacteroides_H_857956.stercoris	State	Washington	1.92993	1.10762	19	7	0.099497	0.266405
d__Bacteria.p__Cyanobacteriota.c__Vampirovibrionia.o__Gastranaerophilales.f__Gastranaerophilaceae.g__Limenecus.s__Limenecus.avicola	State	Washington	0.642896	0.371249	19	2	0.10143	0.266405
d__Bacteria.p__Bacillota_A_368345.c__Clostridia_258483.o__Oscillospirales.f__Oscillospiraceae_88309.g__Lawsonibacter.s__Lawsonibacter.sp000177015	State	Washington	-1.36028	0.785658	19	7	0.101488	0.266405
d__Bacteria.p__Bacillota_A_368345.c__Clostridia_258483.o__Lachnospirales.f__Lachnospiraceae.g__Lachnoclostridium_B.s__Lachnoclostridium_B.ammoniilytica	State	Washington	1.40174	0.812486	19	15	0.102613	0.267134
d__Bacteria.p__Bacillota_A_368345.c__Clostridia_258483.o__Lachnospirales.f__Lachnospiraceae.g__Enterocloster.s__Enterocloster.sp000431375	State	Washington	1.11734	0.660428	19	15	0.108922	0.276696
d__Bacteria.p__Bacillota_A_368345.c__Clostridia_258483.o__Lachnospirales.f__Lachnospiraceae.g__Brotaphodocola.s__Brotaphodocola.sp003481825	State	Washington	0.882139	0.520342	19	14	0.108254	0.276696
d__Bacteria.p__Bacillota_A_368345.c__Clostridia_258483.o__Oscillospirales.f__CAG.272.g__RUG13077.__	State	Washington	0.705873	0.416608	19	2	0.108441	0.276696
d__Bacteria.p__Bacillota_A_368345.c__Clostridia_258483.o__Oscillospirales.f__Acutalibacteraceae.g__Fimenecus.s__Fimenecus.sp900315985	State	Washington	0.721383	0.427836	19	2	0.110037	0.277293
d__Bacteria.p__Bacillota_A_368345.c__Clostridia_258483.o__DSM.8532.f__.g__.s__	State	Washington	0.760107	0.455949	19	2	0.113812	0.28453
d__Bacteria.p__Bacillota_A_368345.c__Clostridia_258483.o__Oscillospirales.f__Oscillospiraceae_88309.g__Evtepia.s__Evtepia.gabavorous	State	Washington	-0.715685	0.43733	19	4	0.120115	0.288493
d__Bacteria.p__Bacillota_A_368345.c__Clostridia_258483.o__Lachnospirales.f__Lachnospiraceae.g__Eubacterium_F.__	State	Washington	0.826806	0.504593	19	2	0.119679	0.288493
d__Bacteria.p__Bacillota_A_368345.c__Clostridia_258483.o__Christensenellales.f__CAG.917.g__CAG.349.s__CAG.349.sp003539515	State	Washington	0.841744	0.515519	19	2	0.120892	0.288493
d__Bacteria.p__Actinomycetota.c__Coriobacteriia.o__Coriobacteriales.f__Eggerthellaceae.g__Slackia.s__Slackia.isoflavoniconvertens	State	Washington	0.86399	0.522591	19	5	0.11662	0.288493
d__Bacteria.p__Bacillota_A_368345.c__Clostridia_258483.o__Oscillospirales.f__CAG.272.g__QALR01.s__QALR01.sp900552255	State	Washington	0.823801	0.502396	19	2	0.11943	0.288493
d__Bacteria.p__Bacillota_A_368345.c__Clostridia_258483.o__Lachnospirales.f__Lachnospiraceae.g__Schaedlerella.s__Schaedlerella.glycyrrhizinilytica_A	State	Washington	-0.621841	0.380716	19	4	0.120779	0.288493
d__Bacteria.p__Bacteroidota.c__Bacteroidia.o__Bacteroidales.f__Bacteroidaceae.g__Prevotella.s__Segatella.copri	State	Washington	0.994973	0.628086	19	2	0.131588	0.30513
d__Bacteria.p__Bacillota_A_368345.c__Clostridia_258483.o__Peptostreptococcales.f__Peptostreptococcaceae_256921.__.__	State	Washington	0.454404	0.28654	19	3	0.131202	0.30513
d__Bacteria.p__Bacillota_A_368345.c__Clostridia_258483.o__Lachnospirales.f__Lachnospiraceae.g__Ruminococcus_B.s__Ruminococcus_B.gnavus	State	Washington	-1.85092	1.1689	19	7	0.131739	0.30513
d__Bacteria.p__Bacillota_A_368345.c__Clostridia_258483.o__Lachnospirales.f__Lachnospiraceae.g__Otoolea_134252.__	State	Washington	-0.574283	0.362033	19	4	0.131102	0.30513
d__Bacteria.p__Bacillota_A_368345.c__Clostridia_258483.o__Clostridiales.f__Clostridiaceae_222000.__.__	State	Washington	1.03857	0.660238	19	2	0.134139	0.308421
d__Bacteria.p__Bacillota_A_368345.c__Clostridia_258483.o__Oscillospirales.f__Oscillospiraceae_88309.g__Dysosmobacter.__	State	Washington	1.0798	0.690682	19	2	0.136386	0.311315
d__Bacteria.p__Bacillota_A_368345.c__Clostridia_258483.__.__.__.__	State	Washington	1.63174	1.05966	19	13	0.141999	0.315261
d__Bacteria.p__Bacillota_A_368345.c__Clostridia_258483.o__Lachnospirales.f__Lachnospiraceae.g__Alitiscatomonas.s__Alitiscatomonas.sp900066535	State	Washington	1.20677	0.780589	19	16	0.140523	0.315261
d__Bacteria.p__Bacillota_A_368345.c__Clostridia_258483.o__Oscillospirales.f__CAG.272.g__RUG13077.s__	State	Washington	1.47296	0.956328	19	7	0.141913	0.315261
d__Bacteria.p__Bacillota_A_368345.c__Clostridia_258483.o__Oscillospirales.f__Acutalibacteraceae.g__CAG.177.s__CAG.177.sp003538135	State	Washington	1.19921	0.779023	19	2	0.142118	0.315261
d__Bacteria.p__Pseudomonadota.c__Gammaproteobacteria.o__Burkholderiales.f__Burkholderiaceae_A_595427.g__Sutterella.s__Sutterella.wadsworthensis_A_565869	State	Washington	1.57254	1.03039	19	8	0.145358	0.320193
d__Bacteria.p__Bacillota_A_368345.c__Clostridia_258483.o__Oscillospirales.f__Ruminococcaceae.g__Ruminococcus_C_58660.s__Ruminococcus_C_58660.callidus	State	Washington	1.27659	0.844121	19	11	0.148816	0.325536
d__Bacteria.__.__.__.__.__.__	State	Washington	1.85549	1.24093	19	17	0.153184	0.3305
d__Bacteria.p__Bacillota_A_368345.c__Clostridia_258483.o__Lachnospirales.f__Lachnospiraceae.g__Blautia_A_141781.s__Blautia_A_141781.hydrogenotrophica	State	Washington	-1.27401	0.851011	19	4	0.152716	0.3305
d__Bacteria.p__Bacillota_A_368345.c__Clostridia_258483.o__Lachnospirales.f__Lachnospiraceae.g__Porcincola.s__	State	Washington	1.05146	0.709054	19	10	0.156401	0.335145
d__Bacteria.p__Bacteroidota.c__Bacteroidia.o__Bacteroidales.f__Bacteroidaceae.g__Bacteroides_H_857956.s__Bacteroides_H_857956.cellulosilyticus	State	Washington	1.86289	1.26728	19	6	0.159828	0.340175
d__Bacteria.p__Bacillota_A_368345.c__Clostridia_258483.o__Lachnospirales.f__Lachnospiraceae.g__Coprococcus_A_187866.s__Coprococcus_A_187866.catus_A	State	Washington	0.938014	0.649585	19	15	0.16691	0.352864
d__Bacteria.p__Bacillota_A_368345.c__Clostridia_258483.o__Lachnospirales.f__Lachnospiraceae.g__Butyribacter.s__Butyribacter.sp003529475	State	Washington	1.21076	0.84728	19	6	0.171124	0.354069
d__Bacteria.p__Bacillota_A_368345.c__Clostridia_258483.o__Christensenellales.f__Aristaeellaceae.g__SFMI01.s__	State	Washington	1.99077	1.38842	19	12	0.169754	0.354069
d__Bacteria.p__Bacillota_A_368345.c__Clostridia_258483.o__Lachnospirales.f__Lachnospiraceae.g__Howardella.__	State	Washington	0.501689	0.351818	19	4	0.171976	0.354069
d__Bacteria.p__Bacillota_A_368345.c__Clostridia_258483.o__Lachnospirales.f__Lachnospiraceae.g__Coprococcus_A_121497.s__Coprococcus_A_121497.eutactus	State	Washington	-0.82223	0.575546	19	5	0.171233	0.354069
d__Bacteria.p__Bacillota_A_368345.c__Clostridia_258483.o__Oscillospirales.f__Ruminococcaceae.g__Ruthenibacterium.s__Ruthenibacterium.lactatiformans	State	Washington	-1.50665	1.06206	19	9	0.174085	0.355941
d__Bacteria.p__Bacteroidota.c__Bacteroidia.o__Bacteroidales.f__Rikenellaceae.g__Tidjanibacter.__	State	Washington	0.820894	0.580165	19	3	0.175145	0.355941
d__Bacteria.p__Bacteroidota.c__Bacteroidia.o__Bacteroidales.f__Bacteroidaceae.g__Phocaeicola_A.s__Phocaeicola_A.vulgatus	State	Washington	-1.04805	0.74856	19	17	0.179471	0.360422
d__Bacteria.p__Bacillota_A_368345.c__Clostridia_258483.o__Lachnospirales.f__Anaerotignaceae.g__Anaerotignum_189125.s__Anaerotignum.lactatifermentans	State	Washington	-0.348443	0.248973	19	3	0.179639	0.360422
d__Bacteria.p__Pseudomonadota.c__Alphaproteobacteria.o__Sphingomonadales.f__Sphingomonadaceae_486827.__.__	State	Washington	-0.403102	0.293012	19	3	0.186765	0.370006
d__Bacteria.p__Bacillota_A_368345.c__Clostridia_258483.o__Lachnospirales.f__Lachnospiraceae.g__Roseburia_A_166204.__	State	Washington	1.19618	0.869206	19	14	0.186626	0.370006
d__Bacteria.p__Bacillota_A_368345.c__Clostridia_258483.o__Lachnospirales.f__Lachnospiraceae.g__Brotaphodocola.s__	State	Washington	-0.431189	0.315829	19	3	0.189966	0.373996
d__Bacteria.p__Bacillota_A_368345.c__Clostridia_258483.o__Oscillospirales.f__Oscillospiraceae_88309.g__Evtepia.s__	State	Washington	0.496055	0.369774	19	4	0.197402	0.386222
d__Bacteria.p__Bacillota_A_368345.c__Clostridia_258483.o__Oscillospirales.f__Acutalibacteraceae.g__Hydrogeniiclostridium.s__Hydrogeniiclostridium.mannosilyticum	State	Washington	-0.400436	0.306533	19	3	0.208836	0.401792
d__Bacteria.p__Bacillota_A_368345.c__Clostridia_258483.o__Lachnospirales.f__Lachnospiraceae.g__Anaerostipes.__	State	Washington	-0.878262	0.672851	19	5	0.209187	0.401792
d__Bacteria.p__Bacillota_A_368345.c__Clostridia_258483.o__Oscillospirales.f__Oscillospiraceae_88309.g__Vescimonas.s__Vescimonas.coprocola	State	Washington	1.04299	0.796364	19	15	0.207725	0.401792
d__Bacteria.p__Desulfobacterota_G_459543.c__Desulfovibrionia.o__Desulfovibrionales.f__Desulfovibrionaceae.g__Bilophila.s__Bilophila.wadsworthia	State	Washington	-1.02439	0.787269	19	17	0.210552	0.401964
d__Bacteria.p__Bacillota_A_368345.c__Clostridia_258483.o__Lachnospirales.f__Lachnospiraceae.g__Alitiscatomonas.s__Alitiscatomonas.aceti	State	Washington	-0.867129	0.67214	19	11	0.214289	0.406632
d__Bacteria.p__Bacillota_A_368345.c__Clostridia_258483.o__Lachnospirales.f__Lachnospiraceae.g__Blautia_A_141780.s__Blautia_A_141780.ornithocaccae	State	Washington	-0.649748	0.505675	19	3	0.216055	0.407529
d__Bacteria.p__Bacillota_A_368345.c__Clostridia_258483.o__Christensenellales.f__Borkfalkiaceae.g__Borkfalkia.s__Borkfalkia.ceftriaxoniphila	State	Washington	-0.789299	0.625575	19	3	0.224088	0.418724
d__Bacteria.p__Bacillota_A_368345.c__Clostridia_258483.o__Lachnospirales.f__Lachnospiraceae.g__Clostridium_AP_143938.__	State	Washington	-0.710866	0.564124	19	3	0.224649	0.418724
d__Bacteria.p__Bacillota_A_368345.c__Clostridia_258483.o__Lachnospirales.f__Lachnospiraceae.g__Roseburia_C.__	State	Washington	-0.584902	0.470036	19	3	0.230244	0.424134
d__Bacteria.p__Bacillota_A_368345.c__Clostridia_258483.o__Lachnospirales.f__Lachnospiraceae.g__Roseburia_A_166204.s__Roseburia_A_166204.inulinivorans	State	Washington	1.12334	0.901506	19	12	0.229639	0.424134
d__Bacteria.p__Bacteroidota.c__Bacteroidia.o__Bacteroidales.f__Muribaculaceae.g__Paramuribaculum.s__Paramuribaculum.sp900551515	State	Washington	-0.980487	0.796556	19	16	0.235116	0.430591
d__Bacteria.p__Bacteroidota.c__Bacteroidia.o__Bacteroidales.f__Bacteroidaceae.g__Phocaeicola_A.s__Phocaeicola_A.plebeius	State	Washington	0.887945	0.734425	19	2	0.243197	0.437494
d__Bacteria.p__Bacillota_A_368345.c__Clostridia_258483.o__Oscillospirales.f__Ruminococcaceae.g__Huintestinicola.s__Huintestinicola.butyrica	State	Washington	-0.875401	0.722895	19	4	0.242475	0.437494
d__Bacteria.p__Bacillota_A_368345.c__Clostridia_258483.o__Lachnospirales.f__Lachnospiraceae.g__Acetatifactor.s__Acetatifactor.acetigignens	State	Washington	1.14194	0.946786	19	17	0.24429	0.437494
d__Bacteria.p__Bacillota_I.c__Bacilli_A.o__MOL361.f__Turicibacteraceae.g__Turicibacter.__	State	Washington	-1.92882	1.59973	19	12	0.244441	0.437494
d__Bacteria.p__Bacillota_A_368345.c__Clostridia_258483.o__Oscillospirales.f__Acutalibacteraceae.g__Hominenteromicrobium.s__Hominenteromicrobium.mulieris	State	Washington	-0.85938	0.716637	19	18	0.246904	0.439406
d__Bacteria.p__Pseudomonadota.c__Gammaproteobacteria.o__Burkholderiales.f__Burkholderiaceae_A_595427.g__Parasutterella_564865.__	State	Washington	-1.69713	1.42139	19	14	0.248874	0.440424
d__Bacteria.p__Pseudomonadota.c__Gammaproteobacteria.o__Burkholderiales.f__Burkholderiaceae_A_595427.g__Sutterella.s__Sutterella.wadsworthensis_A_565807	State	Washington	-0.378898	0.318328	19	5	0.250295	0.440464
d__Bacteria.p__Bacillota_A_368345.c__Clostridia_258483.o__Lachnospirales.f__Lachnospiraceae.g__Eubacterium_G_180878.s__Eubacterium_G_180878.ventriosum	State	Washington	1.09524	0.924995	19	13	0.252685	0.442199
d__Bacteria.p__Bacillota_A_368345.c__Clostridia_258483.o__Oscillospirales.f__Butyricicoccaceae.g__Agathobaculum.s__Agathobaculum.butyriciproducens	State	Washington	0.896502	0.777637	19	16	0.264924	0.458522
d__Bacteria.p__Bacillota_A_368345.c__Clostridia_258483.o__Lachnospirales.f__Lachnospiraceae.g__Limivivens.s__Limivivens.sp900066135	State	Washington	0.99894	0.866081	19	13	0.264705	0.458522
d__Bacteria.p__Bacillota_A_368345.c__Clostridia_258483.o__Lachnospirales.f__Lachnospiraceae.g__Hominisplanchenecus_A.s__Hominisplanchenecus_A.faecis	State	Washington	1.36184	1.19627	19	12	0.270742	0.466032
d__Bacteria.p__Bacillota_A_368345.c__Clostridia_258483.o__Oscillospirales.f__Ruminococcaceae.g__Faecalibacterium.__	State	Washington	0.683757	0.610336	19	18	0.278166	0.471982
d__Bacteria.p__Bacteroidota.c__Bacteroidia.o__Bacteroidales.f__Bacteroidaceae.g__Bacteroides_H_857956.s__Bacteroides_H_857956.clarus	State	Washington	-0.552401	0.493667	19	3	0.278713	0.471982
d__Bacteria.p__Bacillota_A_368345.c__Clostridia_258483.o__Lachnospirales.f__Lachnospiraceae.g__Mediterraneibacter_A_155507.s__Mediterraneibacter_A_155507.lactaris	State	Washington	-1.15162	1.0298	19	12	0.278996	0.471982
d__Bacteria.p__Bacillota_A_368345.c__Clostridia_258483.o__Christensenellales.f__CAG.138.g__.s__	State	Washington	0.97327	0.872563	19	7	0.280192	0.471982
d__Bacteria.p__Bacillota_A_368345.c__Clostridia_258483.o__Christensenellales.f__Christensenellaceae.g__Christensenella.s__Christensenella.minuta	State	Washington	-0.19542	0.176859	19	2	0.284575	0.476815
d__Bacteria.p__Bacillota_C.c__Negativicutes.o__Acidaminococcales.f__Acidaminococcaceae.g__Succiniclasticum.s__Succiniclasticum.sp900315805	State	Washington	-0.201758	0.183511	19	2	0.286906	0.478176
d__Bacteria.p__Bacillota_A_368345.c__Clostridia_258483.o__Lachnospirales.f__Lachnospiraceae.g__Mediterraneibacter_A_155507.s__Mediterraneibacter_A_155507.massiliensis	State	Washington	-0.216008	0.198951	19	2	0.292753	0.485353
d__Bacteria.p__Bacillota_A_368345.c__Clostridia_258483.o__Oscillospirales.f__Ruminococcaceae.g__Ruthenibacterium.s__	State	Washington	-0.957584	0.88573	19	4	0.294741	0.486091
d__Bacteria.p__Bacillota_I.c__Bacilli_A.o__Lactobacillales.f__Lactobacillaceae.g__Lactobacillus.__	State	Washington	0.410344	0.385216	19	2	0.301668	0.488461
d__Bacteria.p__Pseudomonadota.c__Gammaproteobacteria.o__Enterobacterales_737866.f__Pasteurellaceae.__.__	State	Washington	1.37819	1.2895	19	10	0.300113	0.488461
d__Bacteria.p__Bacillota_A_368345.c__Clostridia_258483.o__TANB77.f__CAG.508.g__Merdicola.s__Merdicola.sp900552655	State	Washington	0.519206	0.487328	19	3	0.301587	0.488461
d__Bacteria.p__Bacillota_A_368345.c__Clostridia_258483.o__Lachnospirales.f__Lachnospiraceae.g__Frisingicoccus.s__Frisingicoccus.caecimuris	State	Washington	-0.237755	0.223536	19	2	0.302381	0.488461
d__Bacteria.p__Pseudomonadota.c__Alphaproteobacteria.o__Rickettsiales.f__Mitochondria.g__.s__	State	Washington	0.382924	0.365626	19	2	0.30962	0.494453
d__Bacteria.p__Bacteroidota.c__Bacteroidia.o__Bacteroidales.f__Coprobacteraceae.g__Coprobacter.s__Coprobacter.fastidiosus	State	Washington	0.793597	0.757187	19	4	0.309272	0.494453
d__Bacteria.p__Actinomycetota.c__Coriobacteriia.o__Coriobacteriales.f__Coriobacteriaceae.g__Collinsella.__	State	Washington	1.10532	1.05805	19	12	0.310799	0.494453
d__Bacteria.p__Bacillota_A_368345.c__Clostridia_258483.o__Oscillospirales.f__Ruminococcaceae.g__Hominimerdicola.s__Hominimerdicola.aceti	State	Washington	1.39839	1.35606	19	10	0.316889	0.501608
d__Bacteria.p__Pseudomonadota.c__Alphaproteobacteria.o__Sphingomonadales.f__Sphingomonadaceae_486827.g__Sphingopyxis_485592.__	State	Washington	-0.277995	0.271235	19	2	0.319763	0.503627
d__Bacteria.p__Bacillota_A_368345.c__Clostridia_258483.o__Oscillospirales.f__Ruminococcaceae.g__Gemmiger_A_73129.s__Subdoligranulum.variabile	State	Washington	-0.334666	0.341249	19	2	0.340488	0.510531
d__Bacteria.p__Bacillota_I.c__Bacilli_A.__.__.__.__	State	Washington	-0.349782	0.36027	19	2	0.345216	0.510531
d__Bacteria.p__Bacteroidota.c__Bacteroidia.o__Bacteroidales.f__Bacteroidaceae.g__Bacteroides_H_857956.s__Bacteroides_H_857956.nordii	State	Washington	0.297796	0.305567	19	2	0.343438	0.510531
d__Bacteria.p__Bacillota_A_368345.c__Clostridia_258483.o__Oscillospirales.__.__.__	State	Washington	0.198377	0.203887	19	3	0.344206	0.510531
d__Bacteria.p__Bacillota_A_368345.c__Clostridia_258483.o__Oscillospirales.f__Acutalibacteraceae.g__Clostridium_A_51961.s__Clostridium_A_51961.leptum	State	Washington	-1.01059	1.02835	19	14	0.33952	0.510531
d__Bacteria.p__Bacillota_A_368345.c__Clostridia_258483.o__Lachnospirales.f__Lachnospiraceae.g__Bariatricus.__	State	Washington	1.18658	1.20461	19	15	0.338419	0.510531
d__Bacteria.p__Bacillota_A_368345.c__Clostridia_258483.o__Lachnospirales.f__Lachnospiraceae.g__Blautia_A_141781.s__Blautia_A_141781.wexlerae	State	Washington	-0.295981	0.293183	19	2	0.326868	0.510531
d__Bacteria.p__Bacillota_A_368345.c__Clostridia_258483.o__Lachnospirales.f__Lachnospiraceae.g__Catenibacillus.s__Catenibacillus.scindens	State	Washington	-0.310948	0.311658	19	2	0.332405	0.510531
d__Bacteria.p__Bacillota_A_368345.c__Clostridia_258483.o__Lachnospirales.f__Lachnospiraceae.g__Laedolimicola.s__	State	Washington	0.414338	0.419263	19	10	0.336888	0.510531
d__Bacteria.p__Bacillota_A_368345.c__Clostridia_258483.o__Lachnospirales.f__Lachnospiraceae.g__Laedolimicola.s__Laedolimicola.sp011959465	State	Washington	-0.299341	0.297316	19	2	0.328141	0.510531
d__Bacteria.p__Bacillota_A_368345.c__Clostridia_258483.o__Oscillospirales.f__Oscillospiraceae_88309.g__Lawsonibacter.s__Lawsonibacter.faecis	State	Washington	0.752042	0.768062	19	11	0.341239	0.510531
d__Bacteria.p__Bacillota_A_368345.c__Clostridia_258483.o__Oscillospirales.f__Oscillospiraceae_88309.g__Intestinimonas.s__Intestinimonas.massiliensis	State	Washington	-0.311429	0.312255	19	2	0.332577	0.510531
d__Bacteria.p__Bacillota_A_368345.c__Clostridia_258483.o__Oscillospirales.f__Acutalibacteraceae.g__Eubacterium_R.s__Eubacterium_R.faecavium	State	Washington	-0.326778	0.33137	19	2	0.337892	0.510531
d__Bacteria.p__Pseudomonadota.c__Alphaproteobacteria.o__Rhizobiales_505101.f__Beijerinckiaceae.g__Microvirga.__	State	Washington	0.432651	0.44771	19	4	0.347409	0.511183
d__Bacteria.p__Bacillota_A_368345.c__Clostridia_258483.o__Oscillospirales.f__Acutalibacteraceae.g__Acutalibacter.s__	State	Washington	-0.362311	0.376117	19	2	0.348903	0.511183
d__Bacteria.p__Bacillota_A_368345.c__Clostridia_258483.o__Lachnospirales.f__Lachnospiraceae.g__Dorea_A.s__Dorea_A.formicigenerans	State	Washington	0.506853	0.528941	19	16	0.351372	0.512417
d__Bacteria.p__Bacillota_A_368345.c__Clostridia_258483.o__Eubacteriales.f__Anaerofustaceae.g__Anaerofustis.s__Anaerofustis.stercorihominis	State	Washington	0.279498	0.292854	19	2	0.35326	0.512797
d__Bacteria.p__Bacillota_A_368345.c__Clostridia_258483.o__Lachnospirales.f__Lachnospiraceae.g__Blautia_A_141781.s__Blautia_A_141781.fusiformis	State	Washington	-0.488301	0.518074	19	19	0.359124	0.518918
d__Bacteria.p__Bacillota_A_368345.c__Clostridia_258483.o__Lachnospirales.f__Lachnospiraceae.g__Agathobacter_164117.__	State	Washington	-0.997416	1.06872	19	16	0.363741	0.523189
d__Bacteria.p__Bacillota_A_368345.c__Clostridia_258483.o__Oscillospirales.f__Oscillospiraceae_88309.g__Faecousia.s__Faecousia.sp000434635	State	Washington	0.855678	0.923151	19	14	0.366947	0.525401
d__Bacteria.p__Bacteroidota.c__Bacteroidia.o__Bacteroidales.f__Bacteroidaceae.g__Bacteroides_H_857956.s__Bacteroides_H_857956.salyersiae	State	Washington	-0.456159	0.496386	19	2	0.370973	0.528762
d__Bacteria.p__Verrucomicrobiota.c__Verrucomicrobiae.o__Verrucomicrobiales.f__Akkermansiaceae.g__Akkermansia.s__Akkermansia.muciniphila_D_776786	State	Washington	-0.692144	0.767138	19	3	0.379534	0.530533
d__Bacteria.p__Bacteroidota.c__Bacteroidia.o__Bacteroidales.__.__.__	State	Washington	0.58875	0.654087	19	4	0.380636	0.530533
d__Bacteria.p__Bacillota_A_368345.c__Clostridia_258483.o__Lachnospirales.f__Anaerotignaceae.g__.s__	State	Washington	-0.471008	0.522389	19	11	0.379844	0.530533
d__Bacteria.p__Bacillota_A_368345.c__Clostridia_258483.o__Lachnospirales.f__Lachnospiraceae.g__Alitiscatomonas.s__	State	Washington	0.242087	0.267161	19	2	0.377523	0.530533
d__Bacteria.p__Bacillota_A_368345.c__Clostridia_258483.o__Clostridiales.f__Clostridiaceae_222000.g__Clostridium_T.__	State	Washington	1.21122	1.34466	19	15	0.380299	0.530533
d__Bacteria.p__Bacillota_A_368345.c__Clostridia_258483.o__Oscillospirales.f__Ruminococcaceae.g__Gemmiger_A_73129.s__Gemmiger_A_73129.qucibialis	State	Washington	1.08322	1.21952	19	17	0.386809	0.533559
d__Bacteria.p__Bacillota_A_368345.c__Clostridia_258483.o__Oscillospirales.f__Ruminococcaceae.g__Faecalibacterium.s__Faecalibacterium.prausnitzii	State	Washington	0.671014	0.762757	19	18	0.391277	0.533559
d__Bacteria.p__Bacillota_A_368345.c__Clostridia_258483.o__Oscillospirales.f__Acutalibacteraceae.g__.s__	State	Washington	-0.581338	0.656204	19	3	0.388026	0.533559
d__Bacteria.p__Bacillota_A_368345.c__Clostridia_258483.o__Lachnospirales.f__.g__.s__	State	Washington	0.990678	1.12387	19	12	0.390346	0.533559
d__Bacteria.p__Bacillota_A_368345.c__Clostridia_258483.o__Lachnospirales.f__Lachnospiraceae.g__Eubacterium_F.s__Eubacterium_F.sp000687695	State	Washington	0.225497	0.25592	19	2	0.390539	0.533559
d__Bacteria.p__Bacillota_A_368345.c__Clostridia_258483.o__Oscillospirales.f__Acutalibacteraceae.g__CAG.217.__	State	Washington	0.404359	0.466609	19	3	0.398234	0.540705
d__Bacteria.p__Bacillota_A_368345.c__Clostridia_258483.o__Oscillospirales.f__Oscillospiraceae_88309.g__Dysosmobacter.s__Dysosmobacter.welbionis	State	Washington	-1.09377	1.27522	19	17	0.402984	0.544806
d__Bacteria.p__Actinomycetota.c__Actinomycetes.o__Actinomycetales.f__Bifidobacteriaceae.g__Bifidobacterium_388775.s__Bifidobacterium.bifidum	State	Washington	0.203005	0.240861	19	2	0.411027	0.553305
d__Bacteria.p__Bacillota_I.c__Bacilli_A.o__Erysipelotrichales.f__Coprobacillaceae.g__Faecalibacillus.__	State	Washington	0.192855	0.234145	19	2	0.421539	0.565041
d__Bacteria.p__Bacillota_A_368345.c__Clostridia_258483.o__Lachnospirales.f__Lachnospiraceae.g__Eubacterium_G_180878.__	State	Washington	0.372025	0.455599	19	3	0.425474	0.5679
d__Bacteria.p__Actinomycetota.c__Actinomycetes.o__Actinomycetales.f__Bifidobacteriaceae.g__Bifidobacterium_388775.__	State	Washington	-0.718736	0.97231	19	16	0.469867	0.624507
d__Bacteria.p__Bacteroidota.c__Bacteroidia.o__Bacteroidales.f__Tannerellaceae.g__Parabacteroides_B_862066.s__Parabacteroides_B_862066.merdae	State	Washington	-0.532305	0.724922	19	17	0.472778	0.625736
d__Bacteria.p__Bacillota_I.c__Bacilli_A.o__MOL361.f__Turicibacteraceae.g__Turicibacter.s__Turicibacter.sanguinis	State	Washington	0.39914	0.556676	19	4	0.483106	0.636729
d__Bacteria.p__Bacillota_A_368345.c__Clostridia_258483.o__Oscillospirales.f__Oscillospiraceae_88309.g__Lawsonibacter.s__Lawsonibacter.asaccharolyticus	State	Washington	0.426131	0.611826	19	9	0.495535	0.65039
d__Bacteria.p__Bacillota_A_368345.c__Clostridia_258483.o__Lachnospirales.f__Lachnospiraceae.g__Scatomonas.s__Scatomonas.hejianensis	State	Washington	-0.335902	0.506748	19	7	0.51631	0.674844
d__Bacteria.p__Actinomycetota.c__Actinomycetes.o__Mycobacteriales.f__Geodermatophilaceae.g__Geodermatophilus.__	State	Washington	0.124869	0.190842	19	2	0.521668	0.679031
d__Bacteria.p__Bacteroidota.c__Bacteroidia.o__Bacteroidales.f__Bacteroidaceae.g__Phocaeicola_A.s__Phocaeicola_A.coprocola	State	Washington	0.429339	0.661817	19	3	0.525182	0.680791
d__Bacteria.p__Bacteroidota.c__Bacteroidia.o__Bacteroidales.f__Bacteroidaceae.g__Bacteroides_H_857956.s__Bacteroides_H_857956.fragilis	State	Washington	-0.538951	0.87692	19	7	0.546961	0.701401
d__Bacteria.p__Bacteroidota.c__Bacteroidia.o__Bacteroidales.f__Tannerellaceae.g__Parabacteroides_B_862066.s__Parabacteroides_B_862066.goldsteinii	State	Washington	0.113313	0.183864	19	2	0.545871	0.701401
d__Bacteria.p__Bacillota_A_368345.c__Clostridia_258483.o__Oscillospirales.f__Oscillospiraceae_88309.g__Vescimonas.__	State	Washington	-0.978021	1.59454	19	5	0.547761	0.701401
d__Bacteria.p__Pseudomonadota.c__Gammaproteobacteria.o__Burkholderiales.f__Burkholderiaceae_A_595427.g__Sutterella.__	State	Washington	-0.606364	1.03227	19	8	0.564652	0.720103
d__Bacteria.p__Bacillota_A_368345.c__Clostridia_258483.o__Christensenellales.f__Borkfalkiaceae.g__Borkfalkia.s__	State	Washington	0.554599	0.963954	19	10	0.5726	0.727295
d__Bacteria.p__Desulfobacterota_G_459543.c__Desulfovibrionia.o__Desulfovibrionales.f__Desulfovibrionaceae.g__Mailhella.s__Mailhella.massiliensis	State	Washington	0.256209	0.454404	19	4	0.580228	0.728963
d__Bacteria.p__Bacillota_A_368345.c__Clostridia_258483.o__Oscillospirales.f__Ruminococcaceae.g__Anaerotruncus.s__	State	Washington	0.304387	0.543934	19	9	0.583049	0.728963
d__Bacteria.p__Bacillota_A_368345.c__Clostridia_258483.o__Lachnospirales.f__Lachnospiraceae.g__Blautia_A_141781.s__Blautia_A_141781.luti	State	Washington	-0.413166	0.736232	19	6	0.581991	0.728963
d__Bacteria.p__Bacillota_A_368345.c__Clostridia_258483.o__Lachnospirales.f__Lachnospiraceae.g__Mediterraneibacter_A_155507.s__Mediterraneibacter_A_155507.torques	State	Washington	0.672846	1.20275	19	10	0.58317	0.728963
d__Bacteria.p__Bacillota_A_368345.c__Clostridia_258483.o__Oscillospirales.f__Acutalibacteraceae.g__Ruminococcus_E.s__Ruminococcus_E.sp003438075	State	Washington	0.421388	0.758372	19	3	0.58569	0.729219
d__Bacteria.p__Bacteroidota.c__Bacteroidia.o__Bacteroidales.f__Bacteroidaceae.g__Phocaeicola_A.s__Phocaeicola_A.massiliensis	State	Washington	0.282228	0.517311	19	9	0.59245	0.734732
d__Bacteria.p__Bacteroidota.c__Bacteroidia.o__Bacteroidales.f__Rikenellaceae.g__Alistipes_A_871404.s__Alistipes_A_871404.ihumii	State	Washington	-0.491165	0.929936	19	9	0.604208	0.741133
d__Bacteria.p__Bacillota_A_368345.c__Clostridia_258483.o__Oscillospirales.f__Acutalibacteraceae.g__Hydrogeniiclostridium.s__	State	Washington	0.0897239	0.170096	19	2	0.60467	0.741133
d__Bacteria.p__Bacillota_A_368345.c__Clostridia_258483.o__Lachnospirales.f__Lachnospiraceae.g__Massilistercora.s__Massilistercora.timonensis	State	Washington	-0.353027	0.665794	19	2	0.602807	0.741133
d__Bacteria.p__Bacillota_A_368345.c__Clostridia_258483.o__Lachnospirales.f__Lachnospiraceae.g__Oliverpabstia.s__Oliverpabstia.tarda	State	Washington	-0.191825	0.370799	19	4	0.611593	0.746712
d__Bacteria.p__Bacillota_A_368345.c__Clostridia_258483.o__Oscillospirales.f__Ruminococcaceae.g__Ruminococcus_C_58660.s__Ruminococcus_C_58660.sp000433635	State	Washington	0.357242	0.736611	19	4	0.633881	0.770936
d__Bacteria.p__Bacillota_A_368345.c__Clostridia_258483.o__Lachnospirales.f__Lachnospiraceae.g__Limivivens.s__	State	Washington	0.306783	0.63723	19	9	0.636348	0.77096
d__Bacteria.p__Bacillota_A_368345.c__Clostridia_258483.o__Lachnospirales.f__Lachnospiraceae.g__Anaerobutyricum.__	State	Washington	0.207855	0.457418	19	17	0.655283	0.790859
d__Bacteria.p__Bacillota_A_368345.c__Clostridia_258483.o__Peptostreptococcales.f__Filifactoraceae.g__.s__Peptococcus.simiae	State	Washington	-0.211003	0.480961	19	2	0.666395	0.8012
d__Bacteria.p__Bacillota_A_368345.c__Clostridia_258483.o__Oscillospirales.f__Acutalibacteraceae.__.__	State	Washington	-0.306974	0.707058	19	6	0.669635	0.802034
d__Bacteria.p__Bacteroidota.c__Bacteroidia.o__Bacteroidales.f__Rikenellaceae.g__Alistipes_A_871400.s__Alistipes_A_871400.shahii	State	Washington	0.41115	0.958604	19	14	0.673378	0.802802
d__Bacteria.p__Bacillota_A_368345.c__Clostridia_258483.o__Oscillospirales.f__Acutalibacteraceae.g__UBA5905.s__	State	Washington	-0.319331	0.749409	19	8	0.675373	0.802802
d__Bacteria.p__Bacillota_A_368345.c__Clostridia_258483.o__Lachnospirales.f__Lachnospiraceae.g__Blautia_A_141781.s__Blautia_A_141781.ammoniilytica	State	Washington	0.267153	0.653376	19	10	0.687731	0.814419
d__Bacteria.p__Bacillota_A_368345.c__Clostridia_258483.o__Lachnospirales.f__Lachnospiraceae.g__Lactonifactor.s__Lactonifactor.longoviformis	State	Washington	-0.166821	0.415771	19	3	0.693247	0.817876
d__Bacteria.p__Bacillota_A_368345.c__Clostridia_258483.o__Oscillospirales.f__Acutalibacteraceae.g__Ruminococcus_E.s__Ruminococcus_E.bromii_B	State	Washington	0.631186	1.61212	19	11	0.700272	0.823081
d__Bacteria.p__Bacteroidota.c__Bacteroidia.o__Bacteroidales.f__Bacteroidaceae.g__Phocaeicola_A.s__Phocaeicola_A.dorei	State	Washington	0.320683	0.859554	19	6	0.7137	0.830045
d__Bacteria.p__Actinomycetota.c__Actinomycetes.o__Actinomycetales.f__Micrococcaceae.g__Rothia.s__Rothia.sp001808955	State	Washington	-0.205625	0.544071	19	4	0.710154	0.830045
d__Bacteria.p__Bacillota_A_368345.c__Clostridia_258483.o__Oscillospirales.f__Oscillospiraceae_88309.g__Dysosmobacter.s__	State	Washington	0.276393	0.741934	19	7	0.714102	0.830045
d__Bacteria.p__Bacillota_A_368345.c__Clostridia_258483.o__Lachnospirales.f__Lachnospiraceae.g__Blautia_A_141781.s__Blautia_A_141781.obeum	State	Washington	0.249384	0.677005	19	18	0.717149	0.830522
d__Bacteria.p__Verrucomicrobiota.c__Lentisphaeria.o__Victivallales.f__Victivallaceae.g__Victivallis.s__Victivallis.vadensis	State	Washington	-0.143922	0.394775	19	2	0.719929	0.830688
d__Bacteria.p__Pseudomonadota.c__Alphaproteobacteria.o__RF32.f__CAG.239.g__Scatocola.s__Scatocola.faecipullorum	State	Washington	0.415904	1.21484	19	6	0.736283	0.846456
d__Bacteria.p__Bacillota_C.c__Negativicutes.o__Veillonellales.f__Veillonellaceae.g__Veillonella_A.__	State	Washington	0.280006	0.844632	19	10	0.744309	0.848646
d__Bacteria.p__Bacteroidota.c__Bacteroidia.o__Bacteroidales.f__Rikenellaceae.g__Alistipes_A_871400.__	State	Washington	-0.119701	0.363976	19	2	0.74627	0.848646
d__Bacteria.p__Bacillota_I.c__Bacilli_A.o__Lactobacillales.f__Streptococcaceae.g__Streptococcus.__	State	Washington	-0.120041	0.364407	19	2	0.745866	0.848646
d__Bacteria.p__Bacillota_A_368345.c__Clostridia_258483.o__Lachnospirales.f__Lachnospiraceae.g__Mediterraneibacter_A_155507.s__Mediterraneibacter_A_155507.faecis	State	Washington	0.24242	0.748662	19	17	0.750036	0.849861
d__Bacteria.p__Bacillota_A_368345.c__Clostridia_258483.o__Peptostreptococcales.f__Anaerovoracaceae.g__Lentihominibacter.s__Lentihominibacter.butyrica	State	Washington	0.0486199	0.164322	19	2	0.770904	0.867267
d__Bacteria.p__Patescibacteria.c__Saccharimonadia.o__Saccharimonadales.f__Nanosynbacteraceae.g__Nanosynbacter.s__	State	Washington	0.0488951	0.164045	19	2	0.76927	0.867267
d__Bacteria.p__Actinomycetota.c__Actinomycetes.o__Actinomycetales.f__Actinomycetaceae.g__Actinomyces.__	State	Washington	-0.0917439	0.328736	19	2	0.783549	0.878356
d__Bacteria.p__Bacillota_C.c__Negativicutes.o__Acidaminococcales.f__Acidaminococcaceae.g__Phascolarctobacterium_A_40086.s__Phascolarctobacterium_A_40086.faecium	State	Washington	-0.184977	0.673281	19	11	0.786827	0.878902
d__Bacteria.p__Bacillota_A_368345.c__Clostridia_258483.o__Lachnospirales.f__Lachnospiraceae.__.__	State	Washington	0.116373	0.461982	19	19	0.804139	0.895067
d__Bacteria.p__Bacillota_A_368345.c__Clostridia_258483.o__Lachnospirales.f__Lachnospiraceae.g__Blautia_A_141781.s__Blautia_A_141781.faecis	State	Washington	0.151597	0.622479	19	18	0.810504	0.898975
d__Bacteria.p__Bacillota_A_368345.c__Clostridia_258483.o__Christensenellales.f__.g__.s__	State	Washington	0.196381	0.856796	19	13	0.821445	0.906001
d__Bacteria.p__Pseudomonadota.c__Gammaproteobacteria.o__Burkholderiales.__.__.__	State	Washington	0.0395397	0.173644	19	2	0.822591	0.906001
d__Bacteria.p__Bacillota_A_368345.c__Clostridia_258483.o__Oscillospirales.f__Ruminococcaceae.g__Gemmiger_A_73129.__	State	Washington	0.115095	0.541952	19	18	0.834343	0.915742
d__Bacteria.p__Bacteroidota.c__Bacteroidia.o__Bacteroidales.f__Marinilabiliaceae.g__JC017.s__JC017.sp004296775	State	Washington	-0.0548253	0.28291	19	2	0.848636	0.921534
d__Bacteria.p__Bacillota_I.c__Bacilli_A.o__ML615J.28.f__CAG.313.g__CAG.313.s__CAG.313.sp000433035	State	Washington	-0.144229	0.731403	19	3	0.846014	0.921534
d__Bacteria.p__Bacteroidota.c__Bacteroidia.o__Bacteroidales.f__Bacteroidaceae.g__Bacteroides_H_857956.s__Bacteroides_H_857956.caccae	State	Washington	0.179211	0.942582	19	13	0.851461	0.921534
d__Bacteria.p__Actinomycetota.__.__.__.__.__	State	Washington	-0.0521571	0.279639	19	2	0.854248	0.921534
d__Bacteria.p__Actinomycetota.c__Actinomycetes.o__Actinomycetales.f__Actinomycetaceae.g__Pauljensenia.__	State	Washington	-0.218037	1.14504	19	9	0.851236	0.921534
d__Bacteria.p__Bacillota_I.c__Bacilli_A.o__Staphylococcales.f__Staphylococcaceae.g__Staphylococcus.__	State	Washington	-0.0438075	0.269445	19	2	0.872763	0.935374
d__Bacteria.p__Bacillota_A_368345.c__Clostridia_258483.o__Lachnospirales.f__Lachnospiraceae.g__Eubacterium_I.s__Eubacterium_I.ramulus	State	Washington	-0.0926456	0.570977	19	9	0.873016	0.935374
d__Bacteria.p__Bacillota_A_368345.c__Clostridia_258483.o__Lachnospirales.f__Lachnospiraceae.g__Mediterraneibacter_A_155590.s__Mediterraneibacter_A_155590.butyricigenes	State	Washington	0.0883152	0.600275	19	5	0.884764	0.938386
d__Bacteria.p__Actinomycetota.c__Coriobacteriia.o__Coriobacteriales.f__Eggerthellaceae.g__Gordonibacter.s__Gordonibacter.pamelaeae	State	Washington	-0.151086	0.988266	19	4	0.880293	0.938386
d__Bacteria.p__Bacillota_A_368345.c__Clostridia_258483.o__Oscillospirales.f__Oscillospiraceae_88309.g__Lawsonibacter.__	State	Washington	0.102696	0.685892	19	7	0.882743	0.938386
d__Bacteria.p__Bacillota_A_368345.c__Clostridia_258483.o__Oscillospirales.f__Acutalibacteraceae.g__Anaeromassilibacillus.s__Anaeromassilibacillus.sp001305115	State	Washington	-0.0451828	0.33735	19	4	0.895027	0.940939
d__Bacteria.p__Bacillota_A_368345.c__Clostridia_258483.o__Lachnospirales.f__Lachnospiraceae.g__Dorea_A.s__Dorea_A.longicatena	State	Washington	0.0559197	0.45148	19	16	0.90288	0.940939
d__Bacteria.p__Bacillota_A_368345.c__Clostridia_258483.o__Lachnospirales.f__Lachnospiraceae.g__Blautia_A_141781.s__	State	Washington	-0.0357085	0.259626	19	2	0.892221	0.940939
d__Bacteria.p__Bacillota_A_368345.c__Clostridia_258483.o__Lachnospirales.f__Lachnospiraceae.g__Clostridium_R_135822.s__Clostridium_R_135822.fessum	State	Washington	0.0825917	0.648343	19	15	0.900127	0.940939
d__Bacteria.p__Bacillota_I.c__Bacilli_A.o__Lactobacillales.f__Aerococcaceae.g__Granulicatella.__	State	Washington	0.0942223	0.759725	19	4	0.902753	0.940939
d__Bacteria.p__Bacillota_A_368345.c__Clostridia_258483.o__Lachnospirales.f__Lachnospiraceae.g__Mediterraneibacter_A_155507.__	State	Washington	0.057602	0.475969	19	4	0.905094	0.940939
d__Bacteria.p__Bacillota_A_368345.c__Clostridia_258483.o__Lachnospirales.f__Lachnospiraceae.g__Anaerostipes.s__Anaerostipes.hadrus	State	Washington	-0.0761232	0.737683	19	19	0.919018	0.94915
d__Bacteria.p__Bacillota_A_368345.c__Clostridia_258483.o__Lachnospirales.f__Lachnospiraceae.g__Fusicatenibacter.s__Fusicatenibacter.saccharivorans	State	Washington	0.101939	0.960693	19	18	0.916738	0.94915
d__Bacteria.p__Bacillota_I.c__Bacilli_A.o__Staphylococcales.f__Gemellaceae.g__Gemella.__	State	Washington	0.0257808	0.278834	19	4	0.927414	0.954691
d__Bacteria.p__Bacteroidota.c__Bacteroidia.o__Bacteroidales.f__Rikenellaceae.g__Alistipes_A_871400.s__Alistipes_A_871400.finegoldii	State	Washington	-0.100755	1.18191	19	12	0.93306	0.957375
d__Bacteria.p__Bacillota_A_368345.c__Clostridia_258483.o__Lachnospirales.f__Lachnospiraceae.g__Otoolea_135853.s__Otoolea.saccharolyticum_A	State	Washington	-0.0261983	0.364402	19	3	0.943525	0.964969
d__Bacteria.p__Bacillota_A_368345.c__Clostridia_258483.o__Oscillospirales.f__Oscillospiraceae_88309.g__Lawsonibacter.s__Lawsonibacter.sp000492175	State	Washington	-0.0366278	0.594783	19	5	0.951614	0.970092
d__Bacteria.p__Bacillota_A_368345.c__Clostridia_258483.o__Christensenellales.f__Christensenellaceae.g__Christensenella.s__Christensenella.hongkongensis	State	Washington	-0.00839168	0.227117	19	2	0.970956	0.986617
d__Bacteria.p__Bacillota_A_368345.c__Clostridia_258483.o__Oscillospirales.f__Acutalibacteraceae.g__Fimenecus.s__Fimenecus.sp000432435	State	Washington	-0.00550738	0.223751	19	2	0.98065	0.990802
d__Bacteria.p__Bacillota_A_368345.c__Clostridia_258483.o__Lachnospirales.f__Anaerotignaceae.g__Anaerotignum_189125.__	State	Washington	-0.0178165	0.930356	19	11	0.984944	0.990802
d__Bacteria.p__Bacillota_A_368345.c__Clostridia_258483.o__Oscillospirales.f__Acutalibacteraceae.g__Eubacterium_R.s__Eubacterium_R.sp000436835	State	Washington	0.0153946	0.678123	19	8	0.982152	0.990802
d__Bacteria.p__Bacillota_A_368345.c__Clostridia_258483.o__Monoglobales.f__Monoglobaceae.g__Monoglobus.s__Monoglobus.pectinilyticus	State	Washington	-0.0144519	0.920506	19	8	0.987657	0.990802
d__Bacteria.p__Bacillota_A_368345.c__Clostridia_258483.o__Lachnospirales.f__Lachnospiraceae.g__Eisenbergiella.s__	State	Washington	-0.00417274	1.40543	19	15	0.997666	0.997666

## Sheet: S8 Table
S8 Table. MaAsLin2 age comparison results for fecal samples based on Greengenes2
feature	metadata	value	coef	stderr	N	N.not.0	pval	qval
d__Bacteria.p__Bacillota_A_368345.c__Clostridia_258483.o__Christensenellales.f__Christensenellaceae.g__Christensenella.s__Christensenella.minuta	Age	Child	0.781682	0.15621	19	2	0.000129808	0.0230577
d__Bacteria.p__Bacillota_C.c__Negativicutes.o__Acidaminococcales.f__Acidaminococcaceae.g__Succiniclasticum.s__Succiniclasticum.sp900315805	Age	Child	0.807033	0.163219	19	2	0.000146398	0.0230577
d__Bacteria.p__Bacillota_A_368345.c__Clostridia_258483.o__Lachnospirales.f__Lachnospiraceae.g__Blautia_A_141781.s__Blautia_A_141781.wexlerae	Age	Child	1.18392	0.287511	19	2	0.000805852	0.0846144
d__Bacteria.p__Bacillota_A_368345.c__Clostridia_258483.o__Lachnospirales.f__Lachnospiraceae.g__Blautia_A_141781.s__Blautia_A_141781.luti	Age	Child	2.03353	0.675605	19	6	0.00830534	0.654046
d__Bacteria.p__Bacillota_A_368345.c__Clostridia_258483.o__Peptostreptococcales.f__Filifactoraceae.g__.s__Peptococcus.simiae	Age	Child	1.34877	0.569082	19	2	0.03069	0.788887
d__Bacteria.__.__.__.__.__.__	Age	Child	-3.19335	1.59352	19	17	0.0623068	0.788887
d__Bacteria.p__Pseudomonadota.c__Alphaproteobacteria.o__Rickettsiales.f__Mitochondria.g__.s__	Age	Child	-0.284253	0.510891	19	2	0.585644	0.788887
d__Bacteria.p__Bacillota_A_368345.c__Clostridia_258483.o__Oscillospirales.f__Ruminococcaceae.g__Gemmiger_A_73129.__	Age	Child	-0.648282	0.705469	19	18	0.371775	0.788887
d__Bacteria.p__Bacillota_A_368345.c__Clostridia_258483.o__Oscillospirales.f__Ruminococcaceae.g__Gemmiger_A_73129.s__Subdoligranulum.variabile	Age	Child	-0.267733	0.474895	19	2	0.580725	0.788887
d__Bacteria.p__Bacillota_A_368345.c__Clostridia_258483.o__Oscillospirales.f__Ruminococcaceae.g__Ruthenibacterium.s__Ruthenibacterium.lactatiformans	Age	Child	1.75667	1.32116	19	9	0.202281	0.788887
d__Bacteria.p__Bacillota_A_368345.c__Clostridia_258483.o__Lachnospirales.f__Lachnospiraceae.__.__	Age	Child	0.474858	0.588089	19	19	0.431242	0.788887
d__Bacteria.p__Bacillota_A_368345.c__Clostridia_258483.o__Oscillospirales.f__Ruminococcaceae.g__Faecalibacterium.__	Age	Child	0.773377	0.763029	19	18	0.325875	0.788887
d__Bacteria.p__Bacillota_A_368345.c__Clostridia_258483.o__Oscillospirales.f__Ruminococcaceae.g__Faecalibacterium.s__Faecalibacterium.prausnitzii	Age	Child	-1.087	0.967474	19	18	0.277784	0.788887
d__Bacteria.p__Bacillota_A_368345.c__Clostridia_258483.o__Oscillospirales.f__Ruminococcaceae.__.__	Age	Child	-1.38644	1.52571	19	5	0.376982	0.788887
d__Bacteria.p__Bacillota_A_368345.c__Clostridia_258483.o__Oscillospirales.f__Ruminococcaceae.g__Ruthenibacterium.s__	Age	Child	-0.45006	0.613001	19	4	0.473456	0.788887
d__Bacteria.p__Bacillota_A_368345.c__Clostridia_258483.o__Oscillospirales.f__Oscillospiraceae_88309.g__Vescimonas.s__Vescimonas.sp900545585	Age	Child	-1.63902	1.18821	19	13	0.186749	0.788887
d__Archaea.p__Methanobacteriota_A_1229.c__Methanobacteria.o__Methanobacteriales.f__Methanobacteriaceae.g__Methanobrevibacter_A.s__Methanobrevibacter_A.smithii_A	Age	Child	-0.629909	0.87666	19	3	0.482791	0.788887
d__Bacteria.p__Bacteroidota.c__Bacteroidia.o__Bacteroidales.f__Marinilabiliaceae.g__JC017.s__JC017.sp004296775	Age	Child	-0.224813	0.383053	19	2	0.565463	0.788887
d__Bacteria.p__Bacillota_A_368345.c__Clostridia_258483.o__Oscillospirales.f__Oscillospiraceae_88309.g__Dysosmobacter.s__Dysosmobacter.welbionis	Age	Child	-2.18703	1.51618	19	17	0.168464	0.788887
d__Bacteria.p__Pseudomonadota.c__Alphaproteobacteria.__.__.__.__	Age	Child	-0.210055	0.352286	19	2	0.559341	0.788887
d__Bacteria.p__Pseudomonadota.c__Gammaproteobacteria.o__Pseudomonadales_A_650611.f__Pseudomonadaceae.g__Pseudomonas_E_647464.__	Age	Child	-0.218585	0.269758	19	3	0.429656	0.788887
d__Bacteria.p__Verrucomicrobiota.c__Verrucomicrobiae.o__Verrucomicrobiales.f__Akkermansiaceae.g__Akkermansia.s__Akkermansia.muciniphila_D_776786	Age	Child	-0.734668	1.05646	19	3	0.496777	0.788887
d__Bacteria.p__Bacillota_A_368345.c__Clostridia_258483.o__TANB77.f__CAG.508.__.__	Age	Child	-0.606017	0.857127	19	3	0.489717	0.788887
d__Bacteria.p__Bacillota_I.c__Bacilli_A.o__ML615J.28.f__CAG.313.g__CAG.313.s__CAG.313.sp000433035	Age	Child	-0.606241	0.989155	19	3	0.548564	0.788887
d__Bacteria.p__Bacillota_I.c__Bacilli_A.o__ML615J.28.f__CAG.313.g__CAG.313.s__CAG.313.sp003539625	Age	Child	-0.26313	0.464919	19	2	0.579266	0.788887
d__Bacteria.p__Bacillota_A_368345.c__Clostridia_258483.__.__.__.__	Age	Child	-1.83764	1.39213	19	13	0.205402	0.788887
d__Archaea.p__Thermoplasmatota.c__Thermoplasmata_1773.o__Methanomassiliicoccales.f__Methanomassiliicoccaceae.g__Methanomassiliicoccus_A_1637.s__Methanomassiliicoccus_A_1637.intestinalis	Age	Child	-0.285201	0.512964	19	2	0.585912	0.788887
d__Bacteria.p__Pseudomonadota.c__Alphaproteobacteria.o__RF32.f__CAG.239.g__Scatocola.s__Scatocola.faecipullorum	Age	Child	2.6409	1.52353	19	6	0.102247	0.788887
d__Bacteria.p__Pseudomonadota.c__Alphaproteobacteria.o__RF32.f__CAG.239.g__CAG.267.s__	Age	Child	-0.78619	1.00288	19	4	0.44453	0.788887
d__Bacteria.p__Pseudomonadota.c__Alphaproteobacteria.o__RF32.f__CAG.239.g__.s__	Age	Child	-0.241027	0.417401	19	2	0.571674	0.788887
d__Bacteria.p__Pseudomonadota.c__Alphaproteobacteria.o__RF32.f__CAG.239.g__51.20.s__51.20.sp001917175	Age	Child	-0.231613	0.397397	19	2	0.568135	0.788887
d__Bacteria.p__Pseudomonadota.c__Alphaproteobacteria.o__RF32.f__CAG.239.g__CAJLXD01.s__	Age	Child	-0.29843	0.541983	19	2	0.589496	0.788887
d__Bacteria.p__Pseudomonadota.c__Alphaproteobacteria.o__Rhizobiales_505101.f__Beijerinckiaceae.g__Microvirga.__	Age	Child	0.360528	0.619894	19	4	0.568943	0.788887
d__Bacteria.p__Bacteroidota.c__Bacteroidia.o__Bacteroidales.f__Coprobacteraceae.g__Coprobacter.s__Coprobacter.fastidiosus	Age	Child	-0.89584	1.04092	19	4	0.402157	0.788887
d__Bacteria.p__Bacteroidota.c__Bacteroidia.o__Bacteroidales.f__UBA11471.g__Caccoplasma.s__	Age	Child	-0.174701	0.281437	19	2	0.543508	0.788887
d__Bacteria.p__Bacillota_I.c__Bacilli_A.o__Lactobacillales.f__Lactobacillaceae.g__Lactobacillus.__	Age	Child	-0.297049	0.538948	19	2	0.589135	0.788887
d__Bacteria.p__Bacillota_C.c__Negativicutes.o__Veillonellales.f__Veillonellaceae.g__Veillonella_A.__	Age	Child	1.16873	1.09424	19	10	0.301338	0.788887
d__Bacteria.p__Bacteroidota.c__Bacteroidia.o__Bacteroidales.f__Bacteroidaceae.g__Prevotella.s__Prevotella.rara	Age	Child	-0.250264	0.437173	19	2	0.574967	0.788887
d__Bacteria.p__Verrucomicrobiota.c__Verrucomicrobiae.o__Opitutales.f__CAG.312.g__Merdousia.s__Merdousia.gallistercoris	Age	Child	-0.451472	0.607859	19	3	0.468413	0.788887
d__Bacteria.p__Bacteroidota.c__Bacteroidia.o__Bacteroidales.f__Rikenellaceae.g__Alistipes_A_871404.s__Alistipes_A_871404.indistinctus	Age	Child	-1.03985	1.12155	19	5	0.367623	0.788887
d__Bacteria.p__Bacteroidota.c__Bacteroidia.__.__.__.__	Age	Child	-0.378617	0.505168	19	3	0.464442	0.788887
d__Bacteria.p__Bacteroidota.c__Bacteroidia.o__Bacteroidales.f__Bacteroidaceae.g__Bacteroides_H_857956.__	Age	Child	1.06377	1.02728	19	19	0.315824	0.788887
d__Bacteria.p__Bacteroidota.c__Bacteroidia.o__Bacteroidales.f__Rikenellaceae.g__Alistipes_A_871400.s__Alistipes_A_871400.communis	Age	Child	-1.02953	0.860786	19	6	0.249109	0.788887
d__Bacteria.p__Bacteroidota.c__Bacteroidia.o__Bacteroidales.f__Muribaculaceae.g__Paramuribaculum.s__Paramuribaculum.sp900551515	Age	Child	1.75927	1.04785	19	16	0.112584	0.788887
d__Bacteria.p__Bacteroidota.c__Bacteroidia.o__Bacteroidales.f__Rikenellaceae.g__Alistipes_A_871400.s__Alistipes_A_871400.finegoldii	Age	Child	2.61129	1.43339	19	12	0.0872393	0.788887
d__Bacteria.p__Bacteroidota.c__Bacteroidia.o__Bacteroidales.f__Rikenellaceae.g__Alistipes_A_871400.s__Alistipes_A_871400.shahii	Age	Child	2.06894	1.14256	19	14	0.08899	0.788887
d__Bacteria.p__Bacillota_A_368345.c__Clostridia_258483.o__Oscillospirales.f__Oscillospiraceae_88309.__.__	Age	Child	-1.23716	1.62893	19	13	0.458602	0.788887
d__Bacteria.p__Bacteroidota.c__Bacteroidia.o__Bacteroidales.f__Bacteroidaceae.g__Phocaeicola_A.s__Phocaeicola_A.dorei	Age	Child	-1.20187	1.13382	19	6	0.304878	0.788887
d__Bacteria.p__Bacteroidota.c__Bacteroidia.o__Bacteroidales.f__Bacteroidaceae.g__Phocaeicola_A.s__Phocaeicola_A.massiliensis	Age	Child	0.966382	0.656282	19	9	0.160281	0.788887
d__Bacteria.p__Bacteroidota.c__Bacteroidia.o__Bacteroidales.f__Bacteroidaceae.g__Bacteroides_H_857956.s__Bacteroides_H_857956.cellulosilyticus	Age	Child	-1.89782	1.76545	19	6	0.298329	0.788887
d__Bacteria.p__Bacteroidota.c__Bacteroidia.o__Bacteroidales.f__Bacteroidaceae.g__Bacteroides_H_857956.s__Bacteroides_H_857956.eggerthii	Age	Child	-0.825107	0.992195	19	4	0.417875	0.788887
d__Bacteria.p__Bacteroidota.c__Bacteroidia.o__Bacteroidales.f__Bacteroidaceae.g__Bacteroides_H_857956.s__Bacteroides_H_857956.nordii	Age	Child	-0.244527	0.424877	19	2	0.572943	0.788887
d__Bacteria.p__Bacteroidota.c__Bacteroidia.o__Bacteroidales.f__Bacteroidaceae.g__Bacteroides_H_857956.s__Bacteroides_H_857956.fragilis	Age	Child	-1.49154	1.14077	19	7	0.209526	0.788887
d__Bacteria.p__Bacteroidota.c__Bacteroidia.o__Bacteroidales.__.__.__	Age	Child	-0.748219	0.8933	19	4	0.414598	0.788887
d__Bacteria.p__Bacteroidota.c__Bacteroidia.o__Bacteroidales.f__Rikenellaceae.g__Alistipes_A_871404.s__Alistipes_A_871404.ihumii	Age	Child	1.32292	1.17302	19	9	0.276039	0.788887
d__Bacteria.p__Bacteroidota.c__Bacteroidia.o__Bacteroidales.f__Barnesiellaceae.g__Barnesiella_B.s__Barnesiella_B.propionica	Age	Child	2.42812	1.117	19	6	0.0450754	0.788887
d__Bacteria.p__Bacteroidota.c__Bacteroidia.o__Bacteroidales.f__Barnesiellaceae.g__Barnesiella_B.s__Barnesiella_B.intestinihominis	Age	Child	-2.4874	1.69698	19	8	0.162085	0.788887
d__Bacteria.p__Bacteroidota.c__Bacteroidia.o__Bacteroidales.f__Bacteroidaceae.g__Phocaeicola_A.s__Phocaeicola_A.coprocola	Age	Child	1.04	0.876877	19	3	0.252926	0.788887
d__Bacteria.p__Bacteroidota.c__Bacteroidia.o__Bacteroidales.f__Coprobacteraceae.g__Coprobacter.s__Coprobacter.secundus	Age	Child	-0.844592	1.08444	19	4	0.447447	0.788887
d__Bacteria.p__Bacteroidota.c__Bacteroidia.o__Bacteroidales.f__Tannerellaceae.g__Parabacteroides_B_862066.s__Parabacteroides_B_862066.goldsteinii	Age	Child	-0.158435	0.250913	19	2	0.536675	0.788887
d__Bacteria.p__Bacteroidota.c__Bacteroidia.o__Bacteroidales.f__Rikenellaceae.g__Alistipes_A_871400.s__Alistipes_A_871400.dispar	Age	Child	-0.24589	0.307909	19	3	0.436228	0.788887
d__Bacteria.p__Bacteroidota.c__Bacteroidia.o__Bacteroidales.f__Rikenellaceae.g__Alistipes_A_871400.__	Age	Child	-0.276713	0.494428	19	2	0.58346	0.788887
d__Bacteria.p__Bacteroidota.c__Bacteroidia.o__Bacteroidales.f__Rikenellaceae.g__Alistipes_A_871400.s__Alistipes_A_871400.onderdonkii	Age	Child	1.60222	1.80751	19	16	0.388518	0.788887
d__Bacteria.p__Pseudomonadota.c__Alphaproteobacteria.o__Sphingomonadales.f__Sphingomonadaceae_486827.__.__	Age	Child	0.501888	0.402275	19	3	0.230121	0.788887
d__Bacteria.p__Pseudomonadota.c__Gammaproteobacteria.o__Enterobacterales_737866.f__Pasteurellaceae.__.__	Age	Child	1.62919	1.76469	19	10	0.36961	0.788887
d__Bacteria.p__Desulfobacterota_G_459543.c__Desulfovibrionia.o__Desulfovibrionales.f__Desulfovibrionaceae.g__Desulfovibrio_446353.s__Desulfovibrio.piger_A	Age	Child	-0.549559	0.508614	19	5	0.295937	0.788887
d__Bacteria.p__Desulfobacterota_G_459543.c__Desulfovibrionia.o__Desulfovibrionales.f__Desulfovibrionaceae.g__Desulfovibrio_446353.s__Desulfovibrio.desulfuricans	Age	Child	-0.237273	0.409405	19	2	0.570285	0.788887
d__Bacteria.p__Campylobacterota_A.c__Campylobacteria.o__Campylobacterales.f__Arcobacteraceae.__.__	Age	Child	-0.281773	0.50547	19	2	0.584937	0.788887
d__Bacteria.p__Cyanobacteriota.c__Vampirovibrionia.o__Gastranaerophilales.f__Gastranaerophilaceae.g__Zag111.s__Zag111.sp001899395	Age	Child	-0.183036	0.297673	19	2	0.547274	0.788887
d__Bacteria.p__Cyanobacteriota.c__Vampirovibrionia.o__Gastranaerophilales.f__Gastranaerophilaceae.g__CAG.196.s__CAG.196.sp002102975	Age	Child	-0.149615	0.235176	19	2	0.533654	0.788887
d__Bacteria.p__Desulfobacterota_G_459543.c__Desulfovibrionia.o__Desulfovibrionales.f__Desulfovibrionaceae.g__Mailhella.s__Mailhella.massiliensis	Age	Child	0.641688	0.60396	19	4	0.303798	0.788887
d__Bacteria.p__Bacteroidota.c__Bacteroidia.o__Bacteroidales.f__UBA932.g__Cryptobacteroides.s__Cryptobacteroides.sp900544195	Age	Child	-0.137045	0.214052	19	2	0.531078	0.788887
d__Bacteria.p__Cyanobacteriota.c__Vampirovibrionia.o__Gastranaerophilales.f__Gastranaerophilaceae.g__Limenecus.s__Limenecus.avicola	Age	Child	-0.300018	0.545476	19	2	0.589907	0.788887
d__Bacteria.p__Bacillota_A_368345.c__Clostridia_258483.o__Lachnospirales.f__Lachnospiraceae.g__Lactonifactor.s__Lactonifactor.longoviformis	Age	Child	-0.325092	0.555595	19	3	0.566626	0.788887
d__Bacteria.p__Bacillota_A_368345.c__Clostridia_258483.o__Lachnospirales.f__Lachnospiraceae.g__Blautia_A_141781.s__Blautia_A_141781.hydrogenotrophica	Age	Child	-0.582455	0.804678	19	4	0.479617	0.788887
d__Bacteria.p__Bacillota_A_368345.c__Clostridia_258483.o__Christensenellales.f__Borkfalkiaceae.g__Borkfalkia.s__Borkfalkia.ceftriaxoniphila	Age	Child	1.08202	0.851141	19	3	0.221809	0.788887
d__Bacteria.p__Bacillota_A_368345.c__Clostridia_258483.o__Christensenellales.f__Borkfalkiaceae.g__Borkfalkia.s__	Age	Child	2.0194	1.22239	19	10	0.118019	0.788887
d__Bacteria.p__Bacillota_A_368345.c__Clostridia_258483.o__Oscillospirales.f__Acutalibacteraceae.g__Fimenecus.s__Fimenecus.sp900315985	Age	Child	-0.336645	0.626497	19	2	0.598424	0.788887
d__Bacteria.p__Actinomycetota.__.__.__.__.__	Age	Child	-0.222678	0.37857	19	2	0.564604	0.788887
d__Bacteria.p__Bacillota_A_368345.c__Clostridia_258483.o__Oscillospirales.f__Butyricicoccaceae.g__.s__	Age	Child	-0.220459	0.37392	19	2	0.563701	0.788887
d__Bacteria.p__Bacillota_A_368345.c__Clostridia_258483.o__Oscillospirales.f__Butyricicoccaceae.g__Agathobaculum.s__Agathobaculum.butyriciproducens	Age	Child	-1.51865	0.925541	19	16	0.120341	0.788887
d__Bacteria.p__Bacillota_A_368345.c__Clostridia_258483.o__Oscillospirales.f__Oscillospiraceae_88309.g__Onthomonas.s__	Age	Child	-1.60183	1.03876	19	8	0.142605	0.788887
d__Bacteria.p__Bacillota_A_368345.c__Clostridia_258483.o__Oscillospirales.f__Oscillospiraceae_88309.g__Lawsonibacter.s__Lawsonibacter.asaccharolyticus	Age	Child	-0.652737	0.834726	19	9	0.445647	0.788887
d__Bacteria.p__Bacillota_A_368345.c__Clostridia_258483.o__TANB77.f__CAG.508.g__CAG.269.s__CAG.269.sp000431335	Age	Child	-1.3125	1.53434	19	10	0.404948	0.788887
d__Bacteria.p__Bacillota_A_368345.c__Clostridia_258483.o__TANB77.f__CAG.508.g__.s__	Age	Child	-1.43339	1.46199	19	5	0.341465	0.788887
d__Bacteria.p__Bacillota_A_368345.c__Clostridia_258483.o__TANB77.f__CAG.508.g__Merdicola.s__Merdicola.sp900552655	Age	Child	-0.481477	0.676551	19	3	0.486921	0.788887
d__Bacteria.p__Bacillota_A_368345.c__Clostridia_258483.o__Christensenellales.f__Borkfalkiaceae.g__.s__	Age	Child	-0.189951	0.31139	19	2	0.550422	0.788887
d__Bacteria.p__Bacillota_B_370539.c__Dehalobacteriia.o__Dehalobacteriales.f__Dehalobacteriaceae.g__.s__	Age	Child	-0.206119	0.344176	19	2	0.55764	0.788887
d__Bacteria.p__Bacillota_A_368345.c__Clostridia_258483.o__Christensenellales.f__Christensenellaceae.g__.s__	Age	Child	-0.742773	1.27022	19	10	0.566865	0.788887
d__Bacteria.p__Bacillota_A_368345.c__Clostridia_258483.o__Christensenellales.f__.g__.s__	Age	Child	1.27041	1.12263	19	13	0.274463	0.788887
d__Bacteria.p__Bacillota_A_368345.c__Clostridia_258483.o__Christensenellales.f__Christensenellaceae.g__Christensenella.s__Christensenella.hongkongensis	Age	Child	-0.187666	0.306835	19	2	0.549383	0.788887
d__Bacteria.p__Bacillota_A_368345.c__Clostridia_258483.o__Eubacteriales.f__Anaerofustaceae.g__Anaerofustis.s__Anaerofustis.stercorihominis	Age	Child	-0.235988	0.406673	19	2	0.569803	0.788887
d__Bacteria.p__Bacillota_A_368345.c__Clostridia_258483.o__Oscillospirales.f__Acutalibacteraceae.g__Hydrogeniiclostridium.s__Hydrogeniiclostridium.mannosilyticum	Age	Child	0.363918	0.22615	19	3	0.127125	0.788887
d__Bacteria.p__Bacillota_A_368345.c__Clostridia_258483.o__Oscillospirales.f__Acutalibacteraceae.g__Hominenteromicrobium.s__Hominenteromicrobium.mulieris	Age	Child	0.798257	1.00245	19	18	0.437511	0.788887
d__Bacteria.p__Bacillota_A_368345.c__Clostridia_258483.o__Oscillospirales.f__Acutalibacteraceae.g__Caproiciproducens.s__	Age	Child	-0.571891	0.86543	19	3	0.518132	0.788887
d__Bacteria.p__Bacillota_A_368345.c__Clostridia_258483.o__Oscillospirales.f__Acutalibacteraceae.g__Ruminococcus_E.s__Ruminococcus_E.bromii_B	Age	Child	2.94299	2.05101	19	11	0.170574	0.788887
d__Bacteria.p__Bacillota_A_368345.c__Clostridia_258483.o__Oscillospirales.f__Acutalibacteraceae.g__Ruminococcus_E.s__Ruminococcus_E.sp003438075	Age	Child	-0.728548	1.02877	19	3	0.489024	0.788887
d__Bacteria.p__Bacillota_A_368345.c__Clostridia_258483.o__Oscillospirales.__.__.__	Age	Child	-0.142176	0.222467	19	3	0.531809	0.788887
d__Bacteria.p__Bacillota_A_368345.c__Clostridia_258483.o__Oscillospirales.f__Acutalibacteraceae.g__Acutalibacter.s__	Age	Child	1.11591	0.432191	19	2	0.0200609	0.788887
d__Bacteria.p__Bacillota_I.c__Bacilli_A.o__Lactobacillales.f__Streptococcaceae.g__Streptococcus.__	Age	Child	-0.276985	0.495021	19	2	0.58354	0.788887
d__Bacteria.p__Bacillota_A_368345.c__Clostridia_258483.o__Oscillospirales.f__Ruminococcaceae.g__Ruminococcus_C_58660.s__Ruminococcus_C_58660.sp000433635	Age	Child	1.71499	0.915506	19	4	0.079417	0.788887
d__Bacteria.p__Bacillota_A_368345.c__Clostridia_258483.o__Oscillospirales.f__Ruminococcaceae.g__Huintestinicola.s__Huintestinicola.butyrica	Age	Child	2.28357	0.853173	19	4	0.016547	0.788887
d__Bacteria.p__Bacillota_A_368345.c__Clostridia_258483.o__Oscillospirales.f__Ruminococcaceae.g__Ruminococcus_F.s__Ruminococcus_F.champanellensis	Age	Child	-0.163064	0.259421	19	2	0.5385	0.788887
d__Bacteria.p__Bacillota_A_368345.c__Clostridia_258483.o__Oscillospirales.f__Acutalibacteraceae.__.__	Age	Child	-0.881767	0.8512	19	6	0.315648	0.788887
d__Bacteria.p__Bacillota_A_368345.c__Clostridia_258483.o__Oscillospirales.f__Acutalibacteraceae.g__.s__	Age	Child	-0.646023	0.901935	19	3	0.484153	0.788887
d__Bacteria.p__Bacillota_A_368345.c__Clostridia_258483.o__Oscillospirales.f__Acutalibacteraceae.g__Anaeromassilibacillus.s__Anaeromassilibacillus.sp001305115	Age	Child	0.510126	0.441644	19	4	0.265024	0.788887
d__Bacteria.p__Bacillota_A_368345.c__Clostridia_258483.o__Oscillospirales.f__Acutalibacteraceae.g__UBA5905.s__UBA5905.sp002437905	Age	Child	-0.180061	0.291838	19	2	0.545922	0.788887
d__Bacteria.p__Bacillota_A_368345.c__Clostridia_258483.o__Oscillospirales.f__Acutalibacteraceae.g__UBA5905.s__	Age	Child	0.931628	0.856692	19	8	0.29294	0.788887
d__Bacteria.p__Actinomycetota.c__Actinomycetes.o__Actinomycetales.f__Bifidobacteriaceae.g__Bifidobacterium_388775.s__Bifidobacterium.bifidum	Age	Child	-0.200291	0.332255	19	2	0.555075	0.788887
d__Bacteria.p__Actinomycetota.c__Actinomycetes.o__Actinomycetales.f__Actinomycetaceae.g__Pauljensenia.__	Age	Child	-0.8384	1.50859	19	9	0.586071	0.788887
d__Bacteria.p__Pseudomonadota.c__Gammaproteobacteria.o__Burkholderiales.__.__.__	Age	Child	-0.149321	0.234663	19	2	0.533567	0.788887
d__Bacteria.p__Bacillota_A_368345.c__Clostridia_258483.o__Lachnospirales.f__Lachnospiraceae.g__Blautia_A_141781.s__Blautia_A_141781.fusiformis	Age	Child	-0.636158	0.529518	19	19	0.247082	0.788887
d__Bacteria.p__Bacillota_A_368345.c__Clostridia_258483.o__Lachnospirales.f__Lachnospiraceae.g__Oliverpabstia.s__Oliverpabstia.tarda	Age	Child	0.988117	0.368746	19	4	0.016442	0.788887
d__Bacteria.p__Bacillota_A_368345.c__Clostridia_258483.o__Lachnospirales.f__Anaerotignaceae.g__Anaerotignum_189125.__	Age	Child	2.19932	1.10741	19	11	0.0644422	0.788887
d__Bacteria.p__Bacillota_A_368345.c__Clostridia_258483.o__Lachnospirales.f__Anaerotignaceae.g__Anaerotignum_189125.s__Anaerotignum.lactatifermentans	Age	Child	-0.278754	0.351789	19	3	0.439725	0.788887
d__Bacteria.p__Bacillota_A_368345.c__Clostridia_258483.o__Lachnospirales.f__Anaerotignaceae.g__.s__	Age	Child	0.441107	0.710731	19	11	0.543578	0.788887
d__Bacteria.p__Bacillota_A_368345.c__Clostridia_258483.o__Lachnospirales.f__.g__.s__	Age	Child	-1.47619	1.36341	19	12	0.294979	0.788887
d__Bacteria.p__Bacillota_A_368345.c__Clostridia_258483.o__Lachnospirales.f__Lachnospiraceae.g__Anaerostipes.__	Age	Child	-0.806613	0.943259	19	5	0.4051	0.788887
d__Bacteria.p__Bacillota_A_368345.c__Clostridia_258483.o__Peptostreptococcales.f__Anaerovoracaceae.g__Lentihominibacter.s__Lentihominibacter.butyrica	Age	Child	0.310282	0.211298	19	2	0.161365	0.788887
d__Bacteria.p__Actinomycetota.c__Actinomycetes.o__Actinomycetales.f__Bifidobacteriaceae.g__Bifidobacterium_388775.__	Age	Child	2.32541	1.22229	19	16	0.0752617	0.788887
d__Bacteria.p__Bacillota_A_368345.c__Clostridia_258483.o__Peptostreptococcales.f__Peptostreptococcaceae_256921.__.__	Age	Child	-0.317611	0.411253	19	3	0.451194	0.788887
d__Bacteria.p__Bacillota_A_368345.c__Clostridia_258483.o__Lachnospirales.f__Lachnospiraceae.g__Enterocloster.s__Enterocloster.sp000431375	Age	Child	0.737356	0.890138	19	15	0.419652	0.788887
d__Bacteria.p__Bacillota_A_368345.c__Clostridia_258483.o__Lachnospirales.f__Lachnospiraceae.g__Roseburia_D.s__Roseburia_D.yibonii	Age	Child	-0.278979	0.499369	19	2	0.584127	0.788887
d__Bacteria.p__Bacillota_A_368345.c__Clostridia_258483.o__Lachnospirales.f__Lachnospiraceae.g__Eubacterium_J.s__Eubacterium_J.plexicaudatum	Age	Child	-1.79869	1.31949	19	10	0.191703	0.788887
d__Bacteria.p__Bacillota_A_368345.c__Clostridia_258483.o__Lachnospirales.f__Lachnospiraceae.g__Butyribacter.s__Butyribacter.sp003529475	Age	Child	-1.36994	1.16736	19	6	0.257754	0.788887
d__Bacteria.p__Bacillota_A_368345.c__Clostridia_258483.o__Lachnospirales.f__Lachnospiraceae.g__Lientehia.s__Lientehia.sp902363445	Age	Child	-0.742967	0.736338	19	6	0.32799	0.788887
d__Bacteria.p__Bacillota_A_368345.c__Clostridia_258483.o__Lachnospirales.f__Lachnospiraceae.g__Blautia_A_141780.__	Age	Child	-0.719934	0.821959	19	5	0.394057	0.788887
d__Bacteria.p__Bacillota_A_368345.c__Clostridia_258483.o__Lachnospirales.f__Lachnospiraceae.g__Blautia_A_141780.s__Blautia_A_141780.ornithocaccae	Age	Child	-0.453132	0.710714	19	3	0.53277	0.788887
d__Bacteria.p__Bacillota_A_368345.c__Clostridia_258483.o__Lachnospirales.f__Lachnospiraceae.g__Blautia_A_141781.s__Blautia_A_141781.obeum	Age	Child	-0.794183	0.897789	19	18	0.389473	0.788887
d__Bacteria.p__Bacillota_A_368345.c__Clostridia_258483.o__Lachnospirales.f__Lachnospiraceae.g__Schaedlerella.s__Schaedlerella.hominis	Age	Child	-0.456068	0.492735	19	4	0.368413	0.788887
d__Bacteria.p__Bacillota_A_368345.c__Clostridia_258483.o__Lachnospirales.f__Lachnospiraceae.g__Mediterraneibacter_A_155507.s__Mediterraneibacter_A_155507.lactaris	Age	Child	1.32378	1.38473	19	12	0.353303	0.788887
d__Bacteria.p__Bacillota_A_368345.c__Clostridia_258483.o__Lachnospirales.f__Lachnospiraceae.g__Blautia_A_141781.s__Blautia_A_141781.caecimuris	Age	Child	-1.06757	1.26809	19	5	0.412268	0.788887
d__Bacteria.p__Bacillota_A_368345.c__Clostridia_258483.o__Lachnospirales.f__Lachnospiraceae.g__Eisenbergiella.s__	Age	Child	2.43108	1.74228	19	15	0.18198	0.788887
d__Bacteria.p__Bacillota_A_368345.c__Clostridia_258483.o__Lachnospirales.f__Lachnospiraceae.g__Fusicatenibacter.s__Fusicatenibacter.saccharivorans	Age	Child	0.821855	1.25754	19	18	0.52269	0.788887
d__Bacteria.p__Bacillota_A_368345.c__Clostridia_258483.o__Lachnospirales.f__Lachnospiraceae.g__Alitiscatomonas.s__Alitiscatomonas.aceti	Age	Child	-0.596531	0.893849	19	11	0.514045	0.788887
d__Bacteria.p__Bacillota_A_368345.c__Clostridia_258483.o__Lachnospirales.f__Lachnospiraceae.g__COE1.s__	Age	Child	-0.552769	0.763236	19	3	0.479373	0.788887
d__Bacteria.p__Bacillota_A_368345.c__Clostridia_258483.o__Lachnospirales.f__Lachnospiraceae.g__Dorea_A.s__Dorea_A.longicatena	Age	Child	0.552697	0.537769	19	16	0.319352	0.788887
d__Bacteria.p__Bacillota_A_368345.c__Clostridia_258483.o__Lachnospirales.f__Lachnospiraceae.g__UBA3402.s__UBA3402.sp003478355	Age	Child	-1.40446	0.885095	19	11	0.132124	0.788887
d__Bacteria.p__Bacillota_A_368345.c__Clostridia_258483.o__Lachnospirales.f__Lachnospiraceae.g__Blautia_A_141781.s__Blautia_A_141781.ammoniilytica	Age	Child	0.51237	0.866899	19	10	0.562752	0.788887
d__Bacteria.p__Bacillota_A_368345.c__Clostridia_258483.o__Lachnospirales.f__Lachnospiraceae.g__Butyrivibrio_A_180067.s__Butyrivibrio_A_180067.crossotus	Age	Child	-0.949214	1.38242	19	5	0.502146	0.788887
d__Bacteria.p__Bacillota_A_368345.c__Clostridia_258483.o__Lachnospirales.f__Lachnospiraceae.g__Eisenbergiella.s__Eisenbergiella.porci	Age	Child	-0.963648	0.923137	19	6	0.312055	0.788887
d__Bacteria.p__Bacillota_A_368345.c__Clostridia_258483.o__Lachnospirales.f__Lachnospiraceae.g__Ruminococcus_B.s__Ruminococcus_B.gnavus	Age	Child	-1.53096	1.65471	19	7	0.368601	0.788887
d__Bacteria.p__Bacillota_A_368345.c__Clostridia_258483.o__Lachnospirales.f__Lachnospiraceae.g__C.53.s__	Age	Child	-0.181792	0.295229	19	2	0.546708	0.788887
d__Bacteria.p__Bacillota_A_368345.c__Clostridia_258483.o__Lachnospirales.f__Lachnospiraceae.g__Dorea_D_146760.s__Dorea_D_146760.hominis	Age	Child	-0.565792	0.75846	19	4	0.466502	0.788887
d__Bacteria.p__Bacillota_A_368345.c__Clostridia_258483.o__Lachnospirales.f__Lachnospiraceae.g__Muricoprocola.s__Muricoprocola.aceti	Age	Child	-0.504082	0.560794	19	4	0.382049	0.788887
d__Bacteria.p__Bacillota_A_368345.c__Clostridia_258483.o__Lachnospirales.f__Lachnospiraceae.g__Enterocloster.__	Age	Child	-0.886786	0.832822	19	5	0.302774	0.788887
d__Bacteria.p__Bacillota_A_368345.c__Clostridia_258483.o__Lachnospirales.f__Lachnospiraceae.g__Brotaphodocola.s__	Age	Child	-0.344951	0.445619	19	3	0.450162	0.788887
d__Bacteria.p__Bacillota_A_368345.c__Clostridia_258483.o__Lachnospirales.f__Lachnospiraceae.g__Alitiscatomonas.s__Alitiscatomonas.sp900066535	Age	Child	-0.668724	1.03035	19	16	0.525531	0.788887
d__Bacteria.p__Bacillota_A_368345.c__Clostridia_258483.o__Lachnospirales.f__Lachnospiraceae.g__Hominisplanchenecus_A.s__Hominisplanchenecus_A.faecis	Age	Child	-1.18951	1.61748	19	12	0.472734	0.788887
d__Bacteria.p__Bacillota_A_368345.c__Clostridia_258483.o__Lachnospirales.f__Lachnospiraceae.g__Limivivens.s__	Age	Child	0.657743	0.848556	19	9	0.449567	0.788887
d__Bacteria.p__Bacillota_A_368345.c__Clostridia_258483.o__Lachnospirales.f__Lachnospiraceae.g__Clostridium_AP_143938.__	Age	Child	-0.355052	0.667485	19	3	0.602086	0.788887
d__Bacteria.p__Bacillota_A_368345.c__Clostridia_258483.o__Lachnospirales.f__Lachnospiraceae.g__Scatomonas.s__Scatomonas.hejianensis	Age	Child	0.616554	0.633857	19	7	0.345179	0.788887
d__Bacteria.p__Bacillota_A_368345.c__Clostridia_258483.o__Lachnospirales.f__Lachnospiraceae.g__Otoolea_135853.s__Otoolea.saccharolyticum_A	Age	Child	-0.370218	0.488629	19	3	0.459665	0.788887
d__Bacteria.p__Bacillota_A_368345.c__Clostridia_258483.o__Lachnospirales.f__Lachnospiraceae.g__Acetatifactor.s__Acetatifactor.muris	Age	Child	-0.708977	1.01472	19	3	0.494774	0.788887
d__Bacteria.p__Bacillota_A_368345.c__Clostridia_258483.o__Lachnospirales.f__Lachnospiraceae.g__Alitiscatomonas.s__	Age	Child	-0.21853	0.369889	19	2	0.562909	0.788887
d__Bacteria.p__Bacillota_A_368345.c__Clostridia_258483.o__Lachnospirales.f__Lachnospiraceae.g__Suilimivivens.s__Suilimivivens.aceti	Age	Child	-0.261613	0.32845	19	3	0.437396	0.788887
d__Bacteria.p__Bacillota_A_368345.c__Clostridia_258483.o__Lachnospirales.f__Lachnospiraceae.g__Acetatifactor.s__Acetatifactor.acetigignens	Age	Child	1.78363	1.25594	19	17	0.174754	0.788887
d__Bacteria.p__Bacillota_A_368345.c__Clostridia_258483.o__Lachnospirales.f__Lachnospiraceae.g__CAG.194.s__CAG.194.sp000432915	Age	Child	-0.558716	0.682557	19	4	0.42506	0.788887
d__Bacteria.p__Bacillota_A_368345.c__Clostridia_258483.o__Lachnospirales.f__Lachnospiraceae.g__Frisingicoccus.s__Frisingicoccus.caecimuris	Age	Child	-0.190204	0.311897	19	2	0.550537	0.788887
d__Bacteria.p__Bacillota_A_368345.c__Clostridia_258483.o__Lachnospirales.f__Lachnospiraceae.g__Coprococcus_A_187866.s__Coprococcus_A_187866.catus_A	Age	Child	0.729252	0.854693	19	15	0.406123	0.788887
d__Bacteria.p__Bacillota_A_368345.c__Clostridia_258483.o__Lachnospirales.f__Lachnospiraceae.g__Laedolimicola.s__	Age	Child	0.525684	0.560936	19	10	0.362611	0.788887
d__Bacteria.p__Bacillota_A_368345.c__Clostridia_258483.o__Lachnospirales.f__Lachnospiraceae.g__Laedolimicola.s__Laedolimicola.sp011959465	Age	Child	-0.239473	0.414088	19	2	0.571103	0.788887
d__Bacteria.p__Bacillota_A_368345.c__Clostridia_258483.o__Lachnospirales.f__Lachnospiraceae.g__Eubacterium_F.__	Age	Child	-0.385843	0.736349	19	2	0.607465	0.788887
d__Bacteria.p__Bacillota_A_368345.c__Clostridia_258483.o__Oscillospirales.f__Oscillospiraceae_88309.g__Vescimonas.__	Age	Child	1.78316	2.14686	19	5	0.418428	0.788887
d__Bacteria.p__Bacillota_A_368345.c__Clostridia_258483.o__Lachnospirales.f__Lachnospiraceae.g__Eubacterium_F.s__Eubacterium_F.sp003491505	Age	Child	1.19451	1.11442	19	14	0.299679	0.788887
d__Bacteria.p__Bacillota_A_368345.c__Clostridia_258483.o__Lachnospirales.f__Lachnospiraceae.g__Eubacterium_F.s__Eubacterium_F.sp000687695	Age	Child	0.189212	0.354561	19	2	0.600918	0.788887
d__Bacteria.p__Bacillota_A_368345.c__Clostridia_258483.o__Eubacteriales.f__Anaerofustaceae.g__.s__	Age	Child	-0.217098	0.266995	19	3	0.428086	0.788887
d__Bacteria.p__Bacillota_A_368345.c__Clostridia_258483.o__Christensenellales.__.__.__	Age	Child	-0.98302	1.18879	19	4	0.420452	0.788887
d__Bacteria.p__Bacillota_A_368345.c__Clostridia_258483.o__Christensenellales.f__CAG.917.g__CAG.349.s__CAG.349.sp003539515	Age	Child	-0.392814	0.751983	19	2	0.60857	0.788887
d__Bacteria.p__Bacillota_A_368345.c__Clostridia_258483.o__Christensenellales.f__Aristaeellaceae.g__Limiplasma.s__Limiplasma.merdipullorum	Age	Child	-0.976197	0.96344	19	5	0.326023	0.788887
d__Bacteria.p__Actinomycetota.c__Coriobacteriia.o__Coriobacteriales.f__Eggerthellaceae.g__Slackia.s__Slackia.isoflavoniconvertens	Age	Child	-0.761625	0.74152	19	5	0.319646	0.788887
d__Bacteria.p__Actinomycetota.c__Coriobacteriia.o__Coriobacteriales.f__Eggerthellaceae.g__Gordonibacter.s__Gordonibacter.pamelaeae	Age	Child	-0.623123	0.905455	19	4	0.501191	0.788887
d__Bacteria.p__Actinomycetota.c__Coriobacteriia.o__Coriobacteriales.f__Eggerthellaceae.g__Slackia.s__Slackia.piriformis	Age	Child	-0.341299	0.476737	19	3	0.484367	0.788887
d__Bacteria.p__Bacillota_B_370539.c__Peptococcia_369891.o__Peptococcales_369891.f__Peptococcaceae_369362.g__Peptococcus.s__Peptococcus.niger	Age	Child	-0.793824	0.890578	19	4	0.385946	0.788887
d__Bacteria.p__Bacillota_A_368345.c__Clostridia_258483.o__Christensenellales.f__Aristaeellaceae.g__Onthenecus.s__	Age	Child	-1.21674	1.15777	19	16	0.308901	0.788887
d__Bacteria.p__Bacillota_A_368345.c__Clostridia_258483.o__Christensenellales.f__Aristaeellaceae.g__SFMI01.s__SFMI01.sp004556155	Age	Child	-0.563405	0.726993	19	4	0.449654	0.788887
d__Bacteria.p__Bacillota_A_368345.c__Clostridia_258483.o__Christensenellales.f__CAG.138.g__.s__	Age	Child	1.13745	1.19138	19	7	0.353917	0.788887
d__Bacteria.p__Bacillota_A_368345.c__Clostridia_258483.o__Oscillospirales.f__Butyricicoccaceae.g__Butyricicoccus_A_77419.s__Butyricicoccus_A.porcorum	Age	Child	-0.711941	1.16992	19	3	0.551373	0.788887
d__Bacteria.p__Bacillota_A_368345.c__Clostridia_258483.o__Christensenellales.f__Maliibacteriaceae.g__Maliibacterium.s__	Age	Child	-0.577309	0.635085	19	4	0.376826	0.788887
d__Bacteria.p__Bacillota_A_368345.c__Clostridia_258483.o__Christensenellales.f__CAG.138.__.__	Age	Child	-0.465031	0.732228	19	3	0.534347	0.788887
d__Bacteria.p__Bacillota_A_368345.c__Clostridia_258483.o__Christensenellales.f__CAG.138.g__PeH17.s__PeH17.sp000435055	Age	Child	-2.30167	1.76485	19	7	0.210625	0.788887
d__Bacteria.p__Synergistota.c__Synergistia.o__Synergistales.f__Synergistaceae.g__Cloacibacillus.s__Cloacibacillus.evryensis	Age	Child	-0.235225	0.405052	19	2	0.569515	0.788887
d__Bacteria.p__Patescibacteria.c__Saccharimonadia.o__Saccharimonadales.f__Nanosynbacteraceae.g__Nanosynbacter.s__	Age	Child	-0.141836	0.221901	19	2	0.531745	0.788887
d__Bacteria.p__Pseudomonadota.c__Gammaproteobacteria.o__Burkholderiales.f__Burkholderiaceae_A_595427.g__Sutterella.__	Age	Child	2.94459	1.19615	19	8	0.0255657	0.788887
d__Bacteria.p__Pseudomonadota.c__Gammaproteobacteria.o__Burkholderiales.f__Burkholderiaceae_A_595427.g__Sutterella.s__Sutterella.wadsworthensis_A_565807	Age	Child	0.605107	0.423707	19	5	0.172484	0.788887
d__Bacteria.p__Pseudomonadota.c__Gammaproteobacteria.o__Burkholderiales.f__Burkholderiaceae_A_595427.g__Sutterella.s__Sutterella.wadsworthensis_A_565869	Age	Child	0.927339	1.46535	19	8	0.535775	0.788887
d__Bacteria.p__Actinomycetota.c__Actinomycetes.o__Mycobacteriales.f__Geodermatophilaceae.g__Geodermatophilus.__	Age	Child	-0.163828	0.260839	19	2	0.538813	0.788887
d__Bacteria.p__Pseudomonadota.c__Gammaproteobacteria.o__Burkholderiales.f__Burkholderiaceae_A_595421.g__Oxalobacter.__	Age	Child	-1.13059	0.81746	19	7	0.185648	0.788887
d__Bacteria.p__Pseudomonadota.c__Gammaproteobacteria.o__Burkholderiales.f__Burkholderiaceae_A_595427.g__Parasutterella_564865.__	Age	Child	-3.5731	1.78315	19	14	0.0623234	0.788887
d__Bacteria.p__Bacillota_I.c__Bacilli_A.o__Staphylococcales.f__Gemellaceae.g__Gemella.__	Age	Child	-0.251111	0.319953	19	4	0.444014	0.788887
d__Bacteria.p__Bacillota_A_368345.c__Clostridia_258483.o__Oscillospirales.f__CAG.272.g__QALR01.s__QALR01.sp900552255	Age	Child	-0.384441	0.733206	19	2	0.607239	0.788887
d__Bacteria.p__Bacillota_A_368345.c__Clostridia_258483.o__Oscillospirales.f__CAG.272.g__Avispirillum.s__Avispirillum.sp011957885	Age	Child	-0.515651	0.569241	19	4	0.378451	0.788887
d__Bacteria.p__Bacillota_A_368345.c__Clostridia_258483.o__Oscillospirales.f__Oscillospiraceae_88309.g__Lawsonibacter.s__Lawsonibacter.faecis	Age	Child	0.979345	1.018	19	11	0.350348	0.788887
d__Bacteria.p__Bacillota_A_368345.c__Clostridia_258483.o__Oscillospirales.f__Oscillospiraceae_88309.g__Evtepia.s__	Age	Child	-0.46254	0.516934	19	4	0.38417	0.788887
d__Bacteria.p__Bacillota_A_368345.c__Clostridia_258483.o__Oscillospirales.f__Oscillospiraceae_88309.g__Lawsonibacter.s__Lawsonibacter.sp000177015	Age	Child	-0.767692	1.09908	19	7	0.494901	0.788887
d__Bacteria.p__Bacillota_A_368345.c__Clostridia_258483.o__Oscillospirales.f__CAG.272.g__RUG13077.__	Age	Child	-0.329407	0.610424	19	2	0.596878	0.788887
d__Bacteria.p__Bacillota_A_368345.c__Clostridia_258483.o__Oscillospirales.f__CAG.382.g__SFLA01.s__	Age	Child	-1.59154	1.36703	19	6	0.261397	0.788887
d__Bacteria.p__Bacillota_A_368345.c__Clostridia_258483.o__Oscillospirales.f__CAG.382.g__SFLA01.s__SFLA01.sp004553575	Age	Child	-0.618753	0.766814	19	4	0.431548	0.788887
d__Bacteria.p__Bacillota_A_368345.c__Clostridia_258483.o__Christensenellales.f__Borkfalkiaceae.g__UBA1259.s__UBA1259.sp900320065	Age	Child	-0.996488	1.22879	19	4	0.429292	0.788887
d__Bacteria.p__Bacillota_A_368345.c__Clostridia_258483.o__Oscillospirales.f__Acutalibacteraceae.g__Eubacterium_R.s__Eubacterium_R.faecavium	Age	Child	0.907111	0.406903	19	2	0.0404743	0.788887
d__Bacteria.p__Bacillota_A_368345.c__Clostridia_258483.o__Oscillospirales.f__Acutalibacteraceae.g__CAG.217.__	Age	Child	-0.471844	0.63999	19	3	0.471634	0.788887
d__Bacteria.p__Bacillota_A_368345.c__Clostridia_258483.o__Oscillospirales.f__Acutalibacteraceae.g__Eubacterium_R.s__Eubacterium_R.sp000436835	Age	Child	1.5211	0.830924	19	8	0.0858474	0.788887
d__Bacteria.p__Bacillota_A_368345.c__Clostridia_258483.o__Oscillospirales.f__Ruminococcaceae.g__Ruminiclostridium_E.s__Ruminiclostridium_E.siraeum	Age	Child	2.19543	2.33949	19	15	0.361978	0.788887
d__Bacteria.p__Bacillota_A_368345.c__Clostridia_258483.o__Oscillospirales.f__Acutalibacteraceae.g__UBA737.s__UBA737.sp900547445	Age	Child	-0.483885	0.546489	19	4	0.389031	0.788887
d__Bacteria.p__Bacillota_C.c__Negativicutes.o__Acidaminococcales.f__Acidaminococcaceae.g__Phascolarctobacterium_A_40086.s__Phascolarctobacterium_A_40086.faecium	Age	Child	-1.13565	0.873883	19	11	0.212172	0.788887
d__Bacteria.p__Bacillota_C.c__Negativicutes.o__Acidaminococcales.f__Acidaminococcaceae.g__Phascolarctobacterium_A_40086.__	Age	Child	-0.145743	0.228492	19	2	0.532594	0.788887
d__Bacteria.p__Bacillota_A_368345.c__Clostridia_258483.o__DSM.8532.f__.g__.s__	Age	Child	-0.354717	0.666737	19	2	0.602023	0.788887
d__Bacteria.p__Bacillota_A_368345.c__Clostridia_258483.o__Oscillospirales.f__Oscillospiraceae_88309.g__Dysosmobacter.s__Dysosmobacter.sp000403435	Age	Child	0.802953	1.38739	19	14	0.570814	0.788887
d__Bacteria.p__Bacillota_A_368345.c__Clostridia_258483.o__.f__.g__.s__	Age	Child	-0.183468	0.298523	19	2	0.547471	0.788887
d__Bacteria.p__Bacillota_A_368345.c__Clostridia_258483.o__Oscillospirales.f__Oscillospiraceae_88309.g__Dysosmobacter.s__	Age	Child	0.795632	0.987744	19	7	0.432337	0.788887
d__Bacteria.p__Bacillota_A_368345.c__Clostridia_258483.o__Oscillospirales.f__Oscillospiraceae_88309.g__Vescimonas.s__	Age	Child	-0.432067	0.58979	19	3	0.474412	0.788887
d__Bacteria.p__Bacillota_A_368345.c__Clostridia_258483.o__Oscillospirales.f__Oscillospiraceae_88309.g__Faecousia.s__Faecousia.sp000434635	Age	Child	0.74147	1.21322	19	14	0.54968	0.788887
d__Bacteria.p__Bacillota_A_368345.c__Clostridia_258483.o__Monoglobales.f__Monoglobaceae.g__Monoglobus.s__Monoglobus.pectinilyticus	Age	Child	0.621379	1.16862	19	8	0.602224	0.788887
d__Bacteria.p__Bacillota_I.c__Bacilli_A.o__Lactobacillales.f__Aerococcaceae.g__Granulicatella.__	Age	Child	-0.582126	0.810239	19	4	0.482833	0.788887
d__Bacteria.p__Bacillota_I.c__Bacilli_A.o__Erysipelotrichales.f__Erysipelotrichaceae.g__Holdemanella.s__Holdemanella.biformis	Age	Child	-1.03213	1.18884	19	4	0.398132	0.788887
d__Bacteria.p__Bacillota_I.c__Bacilli_A.o__MOL361.f__Turicibacteraceae.g__Turicibacter.s__Turicibacter.sanguinis	Age	Child	-0.429643	0.589856	19	4	0.476904	0.788887
d__Bacteria.p__Bacillota_I.c__Bacilli_A.o__MOL361.f__Turicibacteraceae.g__Turicibacter.__	Age	Child	-1.22433	2.08967	19	12	0.566119	0.788887
d__Bacteria.p__Bacillota_A_368345.c__Clostridia_258483.o__Christensenellales.f__CAG.138.g__PeH17.s__PeH17.sp900542285	Age	Child	-0.644568	0.760183	19	4	0.408993	0.788887
d__Bacteria.p__Bacillota_I.c__Bacilli_A.o__Erysipelotrichales.f__Coprobacillaceae.g__Faecalibacillus.__	Age	Child	-0.195555	0.322649	19	2	0.552957	0.788887
d__Bacteria.p__Bacillota_G.c__DTU014.o__DTU014.f__DTU014.g__DTU014.s__	Age	Child	-0.648506	0.516106	19	6	0.226958	0.788887
d__Bacteria.p__Bacillota_A_368345.c__Clostridia_258483.o__Oscillospirales.f__Oscillospiraceae_88309.g__WQUU01.s__WQUU01.sp009781925	Age	Child	-0.154583	0.24396	19	2	0.535268	0.788887
d__Bacteria.p__Verrucomicrobiota.c__Lentisphaeria.o__Victivallales.f__UBA1829.g__UBA11452.s__	Age	Child	-0.895269	0.881927	19	5	0.325151	0.788887
d__Bacteria.p__Verrucomicrobiota.c__Lentisphaeria.o__Victivallales.f__Victivallaceae.g__Victivallis.s__Victivallis.lenta	Age	Child	-0.980918	1.1457	19	4	0.404543	0.788887
d__Bacteria.p__Verrucomicrobiota.c__Lentisphaeria.o__Victivallales.f__Victivallaceae.g__Victivallis.s__Victivallis.vadensis	Age	Child	1.08045	0.469803	19	2	0.0352598	0.788887
d__Bacteria.p__Bacillota_A_368345.c__Clostridia_258483.o__Lachnospirales.f__Lachnospiraceae.g__G11.s__	Age	Child	-0.222778	0.378781	19	2	0.564645	0.788887
d__Bacteria.p__Bacillota_A_368345.c__Clostridia_258483.o__Lachnospirales.f__Lachnospiraceae.g__Eubacterium_I.s__	Age	Child	-0.661062	0.629918	19	5	0.309569	0.788887
d__Bacteria.p__Bacillota_A_368345.c__Clostridia_258483.o__Lachnospirales.f__Lachnospiraceae.g__Eubacterium_I.s__Eubacterium_I.ramulus	Age	Child	1.06203	0.721126	19	9	0.16022	0.788887
d__Bacteria.p__Bacillota_A_368345.c__Clostridia_258483.o__Lachnospirales.f__Lachnospiraceae.g__Pararoseburia.s__Pararoseburia.lenta	Age	Child	-0.180539	0.292774	19	2	0.546139	0.788887
d__Bacteria.p__Bacillota_A_368345.c__Clostridia_258483.o__Lachnospirales.f__Lachnospiraceae.g__Lachnospira.__	Age	Child	-2.32237	1.31964	19	14	0.0975358	0.788887
d__Bacteria.p__Bacillota_A_368345.c__Clostridia_258483.o__Lachnospirales.f__Lachnospiraceae.g__Lachnospira.s__Lachnospira.eligens	Age	Child	-1.24236	1.41562	19	14	0.393145	0.788887
d__Bacteria.p__Bacillota_A_368345.c__Clostridia_258483.o__Lachnospirales.f__Lachnospiraceae.g__Lachnospira.s__	Age	Child	-0.964021	0.873971	19	6	0.286327	0.788887
d__Bacteria.p__Bacillota_A_368345.c__Clostridia_258483.o__Lachnospirales.f__Lachnospiraceae.g__Anaerobutyricum.s__Anaerobutyricum.hallii	Age	Child	-0.138459	0.21634	19	2	0.531227	0.788887
d__Bacteria.p__Bacillota_A_368345.c__Clostridia_258483.o__Lachnospirales.f__Lachnospiraceae.g__Eubacterium_G_180878.s__Eubacterium_G_180878.sp000434315	Age	Child	-0.776226	1.07519	19	4	0.48075	0.788887
d__Bacteria.p__Bacillota_A_368345.c__Clostridia_258483.o__Lachnospirales.f__Lachnospiraceae.g__Eubacterium_G_180878.__	Age	Child	0.632638	0.613821	19	3	0.318031	0.788887
d__Bacteria.p__Bacillota_A_368345.c__Clostridia_258483.o__Lachnospirales.f__Lachnospiraceae.g__Howardella.__	Age	Child	-0.465352	0.493245	19	4	0.359481	0.788887
d__Bacteria.p__Bacillota_A_368345.c__Clostridia_258483.o__Lachnospirales.f__Lachnospiraceae.g__Butyribacter.s__Butyribacter.intestini	Age	Child	-0.823953	0.94179	19	4	0.394583	0.788887
d__Bacteria.p__Bacillota_A_368345.c__Clostridia_258483.o__Lachnospirales.f__Lachnospiraceae.g__Agathobacter_164117.__	Age	Child	1.43176	1.31076	19	16	0.290868	0.788887
d__Bacteria.p__Bacillota_A_368345.c__Clostridia_258483.o__Lachnospirales.f__Lachnospiraceae.g__Mediterraneibacter_A_155507.s__Mediterraneibacter_A_155507.massiliensis	Age	Child	-0.172806	0.277797	19	2	0.542666	0.788887
d__Bacteria.p__Bacillota_A_368345.c__Clostridia_258483.o__Lachnospirales.f__Lachnospiraceae.g__Mediterraneibacter_A_155507.__	Age	Child	-0.548746	0.634242	19	4	0.399716	0.788887
d__Bacteria.p__Bacillota_A_368345.c__Clostridia_258483.o__Lachnospirales.f__Lachnospiraceae.g__Sellimonas.s__Sellimonas.intestinalis	Age	Child	-1.47894	1.75447	19	5	0.411679	0.788887
d__Bacteria.p__Bacillota_A_368345.c__Clostridia_258483.o__Lachnospirales.f__Lachnospiraceae.g__Mediterraneibacter_A_155507.s__Mediterraneibacter_A_155507.torques	Age	Child	-1.8256	1.43549	19	10	0.221633	0.788887
d__Bacteria.p__Bacillota_A_368345.c__Clostridia_258483.o__Lachnospirales.f__Lachnospiraceae.g__Coprococcus_A_121497.s__Coprococcus_A_121497.sp000154245	Age	Child	-0.748827	0.729026	19	5	0.319623	0.788887
d__Bacteria.p__Patescibacteria.c__Paceibacteria.o__Paceibacterales.f__Staskawiczbacteraceae.g__GWA2.37.10.s__	Age	Child	-1.15572	1.10415	19	6	0.310791	0.788887
d__Bacteria.p__Bacteroidota.c__Bacteroidia.o__Bacteroidales.f__Bacteroidaceae.g__Prevotella.s__Segatella.copri	Age	Child	-0.464321	0.913032	19	2	0.618009	0.796183
d__Bacteria.p__Bacillota_A_368345.c__Clostridia_258483.o__Oscillospirales.f__Acutalibacteraceae.g__CAG.177.s__CAG.177.sp003538135	Age	Child	-0.559632	1.12894	19	2	0.626837	0.796183
d__Bacteria.p__Bacillota_A_368345.c__Clostridia_258483.o__Oscillospirales.f__Oscillospiraceae_88309.g__Lawsonibacter.s__Lawsonibacter.sp000492175	Age	Child	-0.398095	0.802792	19	5	0.626716	0.796183
d__Bacteria.p__Bacillota_A_368345.c__Clostridia_258483.o__Clostridiales.f__Clostridiaceae_222000.__.__	Age	Child	-0.484666	0.959026	19	2	0.620187	0.796183
d__Bacteria.p__Bacillota_A_368345.c__Clostridia_258483.o__Oscillospirales.f__Oscillospiraceae_88309.g__Dysosmobacter.__	Age	Child	-0.503906	1.00258	19	2	0.622085	0.796183
d__Bacteria.p__Bacillota_A_368345.c__Clostridia_258483.o__UBA1381.f__UBA1381.g__Hominilimicola.s__Hominilimicola.sp001941225	Age	Child	-0.821353	1.68075	19	16	0.631698	0.799136
d__Bacteria.p__Bacillota_I.c__Bacilli_A.__.__.__.__	Age	Child	-0.213159	0.488408	19	2	0.668353	0.803554
d__Bacteria.p__Bacteroidota.c__Bacteroidia.o__Bacteroidales.f__Bacteroidaceae.g__Phocaeicola_A.s__Phocaeicola_A.plebeius	Age	Child	-0.453263	1.03856	19	2	0.668353	0.803554
d__Bacteria.p__Bacteroidota.c__Bacteroidia.o__Bacteroidales.f__Tannerellaceae.g__Parabacteroides_B_862066.s__Parabacteroides_B_862066.merdae	Age	Child	0.474627	0.995603	19	17	0.640005	0.803554
d__Bacteria.p__Pseudomonadota.c__Alphaproteobacteria.o__Sphingomonadales.f__Sphingomonadaceae_486827.g__Sphingopyxis_485592.__	Age	Child	-0.0666667	0.152753	19	2	0.668353	0.803554
d__Bacteria.p__Bacillota_A_368345.c__Clostridia_258483.o__Oscillospirales.f__Acutalibacteraceae.g__Fimenecus.s__Fimenecus.sp000432435	Age	Child	-0.0666667	0.152753	19	2	0.668353	0.803554
d__Bacteria.p__Bacillota_A_368345.c__Clostridia_258483.o__Oscillospirales.f__Acutalibacteraceae.g__UMGS1071.s__UMGS1071.sp900548305	Age	Child	-0.401649	0.898313	19	11	0.660785	0.803554
d__Bacteria.p__Bacillota_A_368345.c__Clostridia_258483.o__Oscillospirales.f__Acutalibacteraceae.g__Hydrogeniiclostridium.s__	Age	Child	-0.08076	0.185044	19	2	0.668353	0.803554
d__Bacteria.p__Actinomycetota.c__Actinomycetes.o__Actinomycetales.f__Actinomycetaceae.g__Actinomyces.__	Age	Child	-0.0666667	0.152753	19	2	0.668353	0.803554
d__Bacteria.p__Bacillota_A_368345.c__Clostridia_258483.o__Lachnospirales.f__Lachnospiraceae.g__Massilistercora.s__Massilistercora.timonensis	Age	Child	-0.0666667	0.152753	19	2	0.668353	0.803554
d__Bacteria.p__Bacillota_A_368345.c__Clostridia_258483.o__Lachnospirales.f__Lachnospiraceae.g__Blautia_A_141781.s__	Age	Child	-0.0666667	0.152753	19	2	0.668353	0.803554
d__Bacteria.p__Bacillota_A_368345.c__Clostridia_258483.o__Lachnospirales.f__Lachnospiraceae.g__Lachnoclostridium_B.s__Lachnoclostridium_B.ammoniilytica	Age	Child	-0.52163	1.11709	19	15	0.646829	0.803554
d__Bacteria.p__Bacillota_I.c__Bacilli_A.o__Staphylococcales.f__Staphylococcaceae.g__Staphylococcus.__	Age	Child	-0.0666667	0.152753	19	2	0.668353	0.803554
d__Bacteria.p__Bacillota_A_368345.c__Clostridia_258483.o__Oscillospirales.f__Oscillospiraceae_88309.g__Intestinimonas.s__Intestinimonas.massiliensis	Age	Child	-0.0666667	0.152753	19	2	0.668353	0.803554
d__Bacteria.p__Bacillota_A_368345.c__Clostridia_258483.o__Eubacteriales.f__Eubacteriaceae.g__Eubacterium_O_258270.__	Age	Child	0.685625	1.60697	19	6	0.675315	0.805774
d__Bacteria.p__Bacillota_A_368345.c__Clostridia_258483.o__Lachnospirales.f__Lachnospiraceae.g__Anaerobutyricum.__	Age	Child	-0.238466	0.55747	19	17	0.674524	0.805774
d__Bacteria.p__Bacteroidota.c__Bacteroidia.o__Bacteroidales.f__Bacteroidaceae.__.__	Age	Child	-0.305706	0.829593	19	4	0.71733	0.851142
d__Bacteria.p__Bacillota_A_368345.c__Clostridia_258483.o__Oscillospirales.f__Oscillospiraceae_88309.g__Lawsonibacter.s__	Age	Child	-0.369292	1.00742	19	8	0.718742	0.851142
d__Bacteria.p__Bacillota_A_368345.c__Clostridia_258483.o__Lachnospirales.f__Lachnospiraceae.g__Catenibacillus.s__Catenibacillus.scindens	Age	Child	0.151241	0.436742	19	2	0.733633	0.865522
d__Bacteria.p__Actinomycetota.c__Actinomycetes.o__Actinomycetales.f__Micrococcaceae.g__Rothia.s__Rothia.sp001808955	Age	Child	-0.246761	0.741741	19	4	0.743696	0.874121
d__Bacteria.p__Bacillota_A_368345.c__Clostridia_258483.o__Lachnospirales.f__Lachnospiraceae.g__Schaedlerella.s__Schaedlerella.glycyrrhizinilytica_A	Age	Child	0.1748	0.550855	19	4	0.755101	0.884226
d__Bacteria.p__Bacillota_A_368345.c__Clostridia_258483.o__Oscillospirales.f__Ruminococcaceae.g__Hominimerdicola.s__Hominimerdicola.aceti	Age	Child	0.557551	1.86575	19	10	0.768913	0.885145
d__Bacteria.p__Bacillota_A_368345.c__Clostridia_258483.o__Lachnospirales.f__Lachnospiraceae.g__Blautia_A_141781.__	Age	Child	0.240619	0.783316	19	19	0.762668	0.885145
d__Bacteria.p__Bacillota_A_368345.c__Clostridia_258483.o__Lachnospirales.f__Lachnospiraceae.g__Blautia_A_141781.s__Blautia_A_141781.faecis	Age	Child	0.235389	0.767118	19	18	0.762916	0.885145
d__Bacteria.p__Bacillota_A_368345.c__Clostridia_258483.o__Lachnospirales.f__Lachnospiraceae.g__Limivivens.s__Limivivens.sp900066135	Age	Child	0.347736	1.18036	19	13	0.772086	0.885145
d__Bacteria.p__Bacillota_A_368345.c__Clostridia_258483.o__Lachnospirales.f__Lachnospiraceae.g__Roseburia_A_166204.s__Roseburia_A_166204.inulinivorans	Age	Child	0.375059	1.27691	19	12	0.772745	0.885145
d__Bacteria.p__Bacillota_A_368345.c__Clostridia_258483.o__Lachnospirales.f__Lachnospiraceae.g__Roseburia_A_166204.__	Age	Child	-0.362889	1.211	19	14	0.768293	0.885145
d__Bacteria.p__Bacteroidota.c__Bacteroidia.o__Bacteroidales.f__Bacteroidaceae.g__Bacteroides_H_857956.s__Bacteroides_H_857956.stercoris	Age	Child	-0.454126	1.62627	19	7	0.783634	0.894365
d__Bacteria.p__Bacillota_A_368345.c__Clostridia_258483.o__Lachnospirales.f__Lachnospiraceae.g__Blautia_A_141780.s__Blautia_A_141780.stercoris	Age	Child	0.432901	1.61318	19	9	0.791857	0.897248
d__Bacteria.p__Bacillota_A_368345.c__Clostridia_258483.o__Oscillospirales.f__Oscillospiraceae_88309.g__Hominicoprocola.s__Hominicoprocola.sp900317525	Age	Child	-0.368296	1.36636	19	11	0.790956	0.897248
d__Bacteria.p__Bacillota_A_368345.c__Clostridia_258483.o__Lachnospirales.f__Lachnospiraceae.g__Dorea_A.s__Dorea_A.formicigenerans	Age	Child	-0.171773	0.675635	19	16	0.802549	0.906104
d__Bacteria.p__Bacillota_A_368345.c__Clostridia_258483.o__Lachnospirales.f__Lachnospiraceae.g__.s__	Age	Child	0.359318	1.54392	19	13	0.818921	0.908073
d__Bacteria.p__Desulfobacterota_G_459543.c__Desulfovibrionia.o__Desulfovibrionales.f__Desulfovibrionaceae.g__Bilophila.s__Bilophila.wadsworthia	Age	Child	-0.237526	1.11682	19	17	0.834262	0.908073
d__Bacteria.p__Bacillota_A_368345.c__Clostridia_258483.o__Oscillospirales.f__UBA644.g__UBA644.s__UBA644.sp002299265	Age	Child	0.321427	1.34539	19	8	0.814209	0.908073
d__Bacteria.p__Bacillota_A_368345.c__Clostridia_258483.o__Oscillospirales.f__Ruminococcaceae.g__Anaerotruncus.s__	Age	Child	0.180081	0.73649	19	9	0.809943	0.908073
d__Bacteria.p__Bacillota_A_368345.c__Clostridia_258483.o__Oscillospirales.f__Ruminococcaceae.g__Ruminococcus_C_58660.s__Ruminococcus_C_58660.callidus	Age	Child	-0.289713	1.23032	19	11	0.816826	0.908073
d__Bacteria.p__Bacillota_A_368345.c__Clostridia_258483.o__Lachnospirales.f__Lachnospiraceae.g__Anaerostipes.s__Anaerostipes.hadrus	Age	Child	0.198673	1.00748	19	19	0.846156	0.908073
d__Bacteria.p__Bacillota_A_368345.c__Clostridia_258483.o__Lachnospirales.f__Lachnospiraceae.g__Otoolea_134252.__	Age	Child	0.101791	0.520918	19	4	0.847534	0.908073
d__Bacteria.p__Bacillota_A_368345.c__Clostridia_258483.o__Lachnospirales.f__Lachnospiraceae.g__Clostridium_R_135822.s__Clostridium_R_135822.fessum	Age	Child	-0.186243	0.822896	19	15	0.823813	0.908073
d__Bacteria.p__Bacillota_A_368345.c__Clostridia_258483.o__Oscillospirales.f__Oscillospiraceae_88309.g__Vescimonas.s__Vescimonas.coprocola	Age	Child	0.215014	1.06782	19	15	0.842957	0.908073
d__Bacteria.p__Actinomycetota.c__Coriobacteriia.o__Coriobacteriales.f__Coriobacteriaceae.g__Collinsella.__	Age	Child	-0.292111	1.44924	19	12	0.8428	0.908073
d__Bacteria.p__Bacillota_A_368345.c__Clostridia_258483.o__Oscillospirales.f__Oscillospiraceae_88309.g__Limivicinus.s__Limivicinus.sp002320035	Age	Child	-0.2835	1.27567	19	12	0.826942	0.908073
d__Bacteria.p__Bacillota_A_368345.c__Clostridia_258483.o__Oscillospirales.f__CAG.272.g__Avispirillum.s__	Age	Child	0.386985	1.75389	19	10	0.82816	0.908073
d__Bacteria.p__Bacillota_A_368345.c__Clostridia_258483.o__Oscillospirales.f__Oscillospiraceae_88309.g__Limivicinus.s__	Age	Child	0.289666	1.47769	19	6	0.847057	0.908073
d__Bacteria.p__Bacillota_A_368345.c__Clostridia_258483.o__Lachnospirales.f__Lachnospiraceae.g__Eubacterium_G_180878.s__Eubacterium_G_180878.ventriosum	Age	Child	-0.300298	1.25633	19	13	0.81412	0.908073
d__Bacteria.p__Bacillota_A_368345.c__Clostridia_258483.o__Lachnospirales.f__Lachnospiraceae.g__Faecalimonas.__	Age	Child	-0.264592	1.27237	19	7	0.83789	0.908073
d__Bacteria.p__Bacillota_A_368345.c__Clostridia_258483.o__Oscillospirales.f__Acutalibacteraceae.g__Clostridium_A_51961.s__Clostridium_A_51961.leptum	Age	Child	0.214095	1.36863	19	14	0.877651	0.927791
d__Bacteria.p__Bacillota_A_368345.c__Clostridia_258483.o__Lachnospirales.f__Lachnospiraceae.g__Porcincola.s__	Age	Child	0.158524	1.00394	19	10	0.87651	0.927791
d__Bacteria.p__Bacillota_A_368345.c__Clostridia_258483.o__Clostridiales.f__Clostridiaceae_222000.g__Clostridium_T.__	Age	Child	0.294713	1.88507	19	15	0.87772	0.927791
d__Bacteria.p__Bacillota_A_368345.c__Clostridia_258483.o__Oscillospirales.f__Oscillospiraceae_88309.g__Lawsonibacter.__	Age	Child	-0.151198	0.939949	19	7	0.874219	0.927791
d__Bacteria.p__Bacillota_A_368345.c__Clostridia_258483.o__Oscillospirales.f__Ruminococcaceae.g__Gemmiger_A_73129.s__Gemmiger_A_73129.qucibialis	Age	Child	0.254332	1.68356	19	17	0.88181	0.928997
d__Bacteria.p__Bacillota_A_368345.c__Clostridia_258483.o__Lachnospirales.f__Lachnospiraceae.g__Brotaphodocola.s__Brotaphodocola.sp003481825	Age	Child	-0.103518	0.727051	19	14	0.888557	0.931793
d__Bacteria.p__Bacillota_A_368345.c__Clostridia_258483.o__Lachnospirales.f__Lachnospiraceae.g__Coprococcus_A_121497.s__Coprococcus_A_121497.eutactus	Age	Child	0.115876	0.827478	19	5	0.89038	0.931793
d__Bacteria.p__Bacillota_A_368345.c__Clostridia_258483.o__Lachnospirales.f__Lachnospiraceae.g__Mediterraneibacter_A_155590.s__Mediterraneibacter_A_155590.butyricigenes	Age	Child	0.0996749	0.816167	19	5	0.90432	0.943248
d__Bacteria.p__Bacillota_A_368345.c__Clostridia_258483.o__Lachnospirales.f__Lachnospiraceae.g__Roseburia_C.__	Age	Child	-0.0679219	0.670109	19	3	0.920524	0.956981
d__Bacteria.p__Bacteroidota.c__Bacteroidia.o__Bacteroidales.f__Bacteroidaceae.g__Bacteroides_H_857956.s__Bacteroides_H_857956.caccae	Age	Child	-0.112197	1.22237	19	13	0.928007	0.961586
d__Bacteria.p__Bacteroidota.c__Bacteroidia.o__Bacteroidales.f__Bacteroidaceae.g__Bacteroides_H_857956.s__Bacteroides_H_857956.uniformis	Age	Child	-0.0928908	1.2163	19	18	0.94007	0.970892
d__Bacteria.p__Bacteroidota.c__Bacteroidia.o__Bacteroidales.f__Rikenellaceae.g__Tidjanibacter.__	Age	Child	-0.0596828	0.838212	19	3	0.944119	0.971887
d__Bacteria.p__Bacteroidota.c__Bacteroidia.o__Bacteroidales.f__Bacteroidaceae.g__Bacteroides_H_857956.s__Bacteroides_H_857956.clarus	Age	Child	0.042812	0.698794	19	3	0.951906	0.973541
d__Bacteria.p__Bacillota_A_368345.c__Clostridia_258483.o__Christensenellales.f__Aristaeellaceae.g__.s__	Age	Child	-0.10302	1.59745	19	9	0.949379	0.973541
d__Bacteria.p__Bacteroidota.c__Bacteroidia.o__Bacteroidales.f__Bacteroidaceae.g__Bacteroides_H_857956.s__Bacteroides_H_857956.salyersiae	Age	Child	0.035073	0.695487	19	2	0.960404	0.979053
d__Bacteria.p__Bacillota_A_368345.c__Clostridia_258483.o__Oscillospirales.f__CAG.272.g__RUG13077.s__	Age	Child	-0.062971	1.38179	19	7	0.964215	0.979767
d__Bacteria.p__Bacillota_A_368345.c__Clostridia_258483.o__Lachnospirales.f__Lachnospiraceae.g__Bariatricus.__	Age	Child	0.0438624	1.57366	19	15	0.978108	0.990688
d__Bacteria.p__Bacillota_A_368345.c__Clostridia_258483.o__Oscillospirales.f__Oscillospiraceae_88309.g__Evtepia.s__Evtepia.gabavorous	Age	Child	0.00824455	0.530284	19	4	0.987788	0.994099
d__Bacteria.p__Bacillota_A_368345.c__Clostridia_258483.o__Christensenellales.f__Aristaeellaceae.g__SFMI01.s__	Age	Child	0.0335859	1.94534	19	12	0.986439	0.994099
d__Bacteria.p__Bacteroidota.c__Bacteroidia.o__Bacteroidales.f__Bacteroidaceae.g__Phocaeicola_A.s__Phocaeicola_A.vulgatus	Age	Child	-0.00969401	1.07081	19	17	0.992889	0.996051
d__Bacteria.p__Bacillota_A_368345.c__Clostridia_258483.o__Lachnospirales.f__Lachnospiraceae.g__Mediterraneibacter_A_155507.s__Mediterraneibacter_A_155507.faecis	Age	Child	-0.00437274	0.941147	19	17	0.99635	0.99635

## Sheet: S9 Table
S9 Table. MaAsLin2 phenotypic comparison results for saliva samples based on Greengenes2
feature	metadata	value	coef	stderr	N	N.not.0	pval	qval
d__Bacteria.p__Spirochaetota.c__Spirochaetia.o__Treponematales.f__Treponemataceae.g__Treponema_C.s__Treponema_C.lecithinolyticum	Phenotype	Dyslexia	1.94488	0.267293	28	6	1.26564e-07	6.27758e-05
d__Bacteria.p__Spirochaetota.c__Spirochaetia.o__Treponematales.f__Treponemataceae.g__Treponema_D.s__Treponema_D.amylovorum	Phenotype	Dyslexia	3.46672	0.794998	28	10	0.000195389	0.0484565
d__Bacteria.p__Spirochaetota.c__Spirochaetia.o__Treponematales.f__Treponemataceae.g__Treponema_B_986142.s__Treponema_B_986142.vincentii	Phenotype	Dyslexia	2.98099	1.06106	28	14	0.009497	0.494459
d__Bacteria.p__Bacillota_A_368345.c__Clostridia_258483.o__TANB77.f__CAG.508.__.__	Phenotype	Apraxia_of_speech	2.32902	0.880114	28	27	0.013875	0.494459
d__Bacteria.p__Bacillota_A_368345.c__Clostridia_258483.o__Lachnospirales.f__Vallitaleaceae_A_116062.g__W11650.s__	Phenotype	Dyslexia	0.720083	0.257187	28	3	0.00971351	0.494459
d__Bacteria.p__Patescibacteria.c__JAEDAM01.o__BD1.5.f__UBA2023.g__GN02.873.s__GN02.873.sp003260345	Phenotype	Dyslexia	2.33228	0.787291	28	5	0.00660769	0.494459
d__Bacteria.p__Bacteroidota.c__Bacteroidia.o__Bacteroidales.f__Bacteroidaceae.g__Prevotella.s__Prevotella.oris	Phenotype	Dyslexia	2.39355	0.887521	28	22	0.0123467	0.494459
d__Bacteria.p__Bacteroidota.c__Bacteroidia.o__Bacteroidales.f__Bacteroidaceae.g__Prevotella.s__Prevotella.denticola	Phenotype	Dyslexia	2.58382	1.00009	28	14	0.0160132	0.494459
d__Bacteria.p__Bacteroidota.c__Bacteroidia.o__Bacteroidales.f__Bacteroidaceae.g__Prevotella.s__Prevotella.nigrescens	Phenotype	Dyslexia	2.98336	0.995865	28	24	0.00610019	0.494459
d__Bacteria.p__Bacillota_I.c__Bacilli_A.__.__.__.__	Phenotype	Apraxia_of_speech	0.995653	0.388029	28	7	0.0166688	0.494459
d__Bacteria.p__Bacteroidota.c__Bacteroidia.o__Bacteroidales.__.__.__	Phenotype	Apraxia_of_speech	3.50177	1.29455	28	20	0.0121167	0.494459
d__Bacteria.p__Bacteroidota.c__Bacteroidia.o__Flavobacteriales_B_877923.f__Flavobacteriaceae.g__Capnocytophaga.__	Phenotype	Apraxia_of_speech	-2.15522	0.835252	28	21	0.0161326	0.494459
d__Bacteria.p__Spirochaetota.c__Spirochaetia.o__Treponematales.f__Treponemataceae.g__Treponema_B_986141.s__Treponema_B_986141.denticola	Phenotype	Dyslexia	1.65972	0.596551	28	4	0.0101236	0.494459
d__Bacteria.p__Actinomycetota.c__Actinomycetes.o__Actinomycetales.f__Actinomycetaceae.g__Peptidiphaga.s__Peptidiphaga.sp000466165	Phenotype	Dyslexia	1.01527	0.326871	28	4	0.00467365	0.494459
d__Bacteria.p__Pseudomonadota.c__Gammaproteobacteria.o__Burkholderiales.f__Burkholderiaceae_A_595421.__.__	Phenotype	Dyslexia	1.38319	0.43717	28	4	0.00405855	0.494459
d__Bacteria.p__Bacillota_I.c__Bacilli_A.o__Lactobacillales.f__Aerococcaceae.g__Granulicatella.s__Granulicatella.elegans_A	Phenotype	Apraxia_of_speech	2.53849	0.992133	28	24	0.0169472	0.494459
d__Bacteria.p__Fusobacteriota.c__Fusobacteriia.o__Fusobacteriales.f__Leptotrichiaceae.g__Pseudostreptobacillus.s__Pseudostreptobacillus.hongkongensis	Phenotype	Apraxia_of_speech	2.33138	0.873592	28	13	0.0131764	0.494459
d__Bacteria.p__Bacteroidota.c__Bacteroidia.o__Bacteroidales.f__Bacteroidaceae.g__Prevotella.s__Prevotella.micans	Phenotype	Dyslexia	1.82023	0.747203	28	5	0.022312	0.61482
d__Bacteria.p__Bacillota_I.c__Bacilli_A.o__Lactobacillales.__.__.__	Phenotype	Dyslexia	1.39208	0.588666	28	5	0.0261119	0.630258
d__Bacteria.p__Bacillota_I.c__Bacilli_A.o__Lactobacillales.f__Lactobacillaceae.g__Lactobacillus.__	Phenotype	Dyslexia	2.31775	1.01055	28	3	0.0304964	0.630258
d__Bacteria.p__Cyanobacteriota.c__Cyanobacteriia.o__Cyanobacteriales.f__Coleofasciculaceae.g__Allocoleopsis.s__	Phenotype	Dyslexia	0.393876	0.170757	28	2	0.0296431	0.630258
d__Bacteria.p__Bacteroidota.c__Bacteroidia.o__Bacteroidales.f__Porphyromonadaceae.g__Porphyromonas_A.s__Porphyromonas_A.pasteri	Phenotype	Dyslexia	2.12191	0.886459	28	12	0.0245051	0.630258
d__Bacteria.p__Bacillota_A_368345.c__Clostridia_258483.o__Lachnospirales.f__Lachnospiraceae.g__Oribacterium.s__Oribacterium.asaccharolyticum	Phenotype	Dyslexia	-2.44896	1.05308	28	25	0.028452	0.630258
d__Bacteria.p__Bacillota_I.c__Bacilli_A.o__Bacillales_B_310392.f__Bacillaceae_G.g__Bacillus_A.__	Phenotype	Dyslexia	0.365268	0.155524	28	2	0.0270534	0.630258
d__Bacteria.p__Fusobacteriota.c__Fusobacteriia.o__Fusobacteriales.f__Leptotrichiaceae.g__Leptotrichia_A_993758.__	Phenotype	Dyslexia	0.447587	0.200731	28	2	0.0349783	0.69397
d__Bacteria.p__Desulfobacterota_G_459543.c__Desulfobulbia.o__Desulfobulbales.f__Desulfobulbaceae.g__Desulfobulbus.s__Desulfobulbus.oralis	Phenotype	Dyslexia	0.465546	0.211048	28	2	0.0368069	0.702163
d__Bacteria.p__Pseudomonadota.c__Gammaproteobacteria.o__Burkholderiales.f__Neisseriaceae.g__Neisseria_563205.s__Neisseria.oralis	Phenotype	Apraxia_of_speech	-2.80939	1.3028	28	20	0.0408657	0.750717
d__Bacteria.p__Bacillota_A_368345.c__Clostridia_258483.o__Lachnospirales.f__Lachnospiraceae.__.__	Phenotype	Dyslexia	1.95425	0.986548	28	24	0.0587051	0.753537
d__Bacteria.p__Spirochaetota.c__Spirochaetia.o__Treponematales.f__Treponemataceae.g__Treponema_C.__	Phenotype	Dyslexia	0.791421	0.393885	28	3	0.0554214	0.753537
d__Bacteria.p__Pseudomonadota.c__Gammaproteobacteria.o__Cardiobacteriales.f__Cardiobacteriaceae.__.__	Phenotype	Dyslexia	0.550498	0.26116	28	2	0.045235	0.753537
d__Bacteria.p__Bacillota_I.c__Bacilli_A.o__Erysipelotrichales.f__Erysipelotrichaceae.g__Bulleidia.s__Solobacterium.moorei	Phenotype	Apraxia_of_speech	0.963943	0.486927	28	4	0.058854	0.753537
d__Bacteria.p__Actinomycetota.c__Actinomycetes.o__Actinomycetales.f__Micrococcaceae.g__Rothia.s__Rothia.sp001808955	Phenotype	Apraxia_of_speech	-1.11701	0.568806	28	28	0.0607691	0.753537
d__Bacteria.p__Bacillota_A_368345.c__Clostridia_258483.o__Lachnospirales.f__Lachnospiraceae.g__Johnsonella.__	Phenotype	Dyslexia	0.713684	0.360805	28	2	0.0590463	0.753537
d__Bacteria.p__Bacillota_A_368345.c__Clostridia_258483.o__Christensenellales.__.__.__	Phenotype	Dyslexia	0.716701	0.349714	28	4	0.0510549	0.753537
d__Bacteria.p__Patescibacteria.c__Saccharimonadia.o__Saccharimonadales.f__Nanosynbacteraceae.g__Nanosynbacter.s__	Phenotype	Apraxia_of_speech	1.54604	0.764932	28	25	0.0540952	0.753537
d__Bacteria.p__Patescibacteria.c__JAEDAM01.o__Absconditabacterales.f__Absconditicoccaceae.g__HOT.345.s__HOT.345.sp003260355	Phenotype	Dyslexia	2.56101	1.27403	28	23	0.0553206	0.753537
d__Bacteria.p__Bacillota_C.c__Negativicutes.o__Veillonellales.f__Veillonellaceae.g__F0422.s__F0422.sp001553345	Phenotype	Apraxia_of_speech	1.85789	0.941184	28	22	0.0595295	0.753537
d__Bacteria.p__Bacillota_C.c__Negativicutes.o__Selenomonadales.f__Selenomonadaceae_42771.g__Selenomonas_A_42750.s__Selenomonas_A_42750.montiformis	Phenotype	Dyslexia	1.14093	0.568643	28	5	0.0557452	0.753537
d__Bacteria.p__Bacillota_A_368345.c__Clostridia_258483.o__Tissierellales.f__Peptoniphilaceae.g__Parvimonas.s__Parvimonas.micra	Phenotype	Dyslexia	0.519193	0.254295	28	4	0.0518676	0.753537
d__Bacteria.p__Fusobacteriota.c__Fusobacteriia.o__Fusobacteriales.f__Leptotrichiaceae.g__Leptotrichia_A_993758.s__Leptotrichia_A_993758.hofstadii	Phenotype	Apraxia_of_speech	-1.21874	0.602988	28	10	0.0540939	0.753537
d__Bacteria.p__Bacteroidota.c__Bacteroidia.o__Bacteroidales.f__Bacteroidaceae.g__Prevotella.s__Prevotella.saccharolytica	Phenotype	Apraxia_of_speech	1.34441	0.6895	28	11	0.0624958	0.756047
d__Bacteria.p__Bacillota_A_368345.c__Clostridia_258483.o__Lachnospirales.f__Lachnospiraceae.g__Oribacterium.s__Oribacterium.sinus	Phenotype	Dyslexia	-1.15218	0.599451	28	27	0.0660653	0.780199
d__Bacteria.p__Bacteroidota.c__Bacteroidia.o__Bacteroidales.f__Bacteroidaceae.g__Prevotella.s__Prevotella.sp900113305	Phenotype	Apraxia_of_speech	-0.779002	0.415381	28	5	0.0724653	0.835879
d__Bacteria.p__Pseudomonadota.c__Alphaproteobacteria.o__Rickettsiales.f__Mitochondria.g__.s__	Phenotype	Apraxia_of_speech	-1.51641	1.11187	28	12	0.184772	0.851254
d__Bacteria.p__Bacillota_A_368345.c__Clostridia_258483.o__Oscillospirales.f__Ruminococcaceae.g__Gemmiger_A_73129.s__Gemmiger_A_73129.qucibialis	Phenotype	Apraxia_of_speech	0.0909091	0.0833196	28	1	0.285638	0.851254
d__Bacteria.p__Bacillota_A_368345.c__Clostridia_258483.o__Lachnospirales.f__Lachnospiraceae.__.__	Phenotype	Apraxia_of_speech	1.26766	0.874694	28	24	0.159694	0.851254
d__Bacteria.p__Bacillota_A_368345.c__Clostridia_258483.o__Oscillospirales.f__Ruminococcaceae.g__Faecalibacterium.__	Phenotype	Apraxia_of_speech	0.0909091	0.0833196	28	1	0.285638	0.851254
d__Bacteria.p__Pseudomonadota.c__Gammaproteobacteria.__.__.__.__	Phenotype	Dyslexia	1.02574	0.577017	28	7	0.0876276	0.851254
d__Bacteria.p__Bacteroidota.c__Bacteroidia.o__Bacteroidales.f__Bacteroidaceae.g__Prevotella.s__Prevotella.saccharolytica	Phenotype	Dyslexia	0.854578	0.777672	28	11	0.282285	0.851254
d__Bacteria.p__Spirochaetota.c__Spirochaetia.o__Treponematales.f__Treponemataceae.g__Treponema_B_986142.__	Phenotype	Dyslexia	1.37769	0.768839	28	12	0.0852604	0.851254
d__Bacteria.p__Spirochaetota.c__Spirochaetia.o__Treponematales.f__Treponemataceae.g__Treponema_B_986141.s__Treponema_B_986141.pedis	Phenotype	Apraxia_of_speech	-0.551795	0.464548	28	2	0.246071	0.851254
d__Bacteria.p__Spirochaetota.c__Spirochaetia.o__Treponematales.f__Treponemataceae.g__Treponema_B_986142.s__Treponema_B_986142.vincentii	Phenotype	Apraxia_of_speech	1.46685	0.94076	28	14	0.131517	0.851254
d__Bacteria.p__Spirochaetota.c__Spirochaetia.o__Treponematales.f__Treponemataceae.g__GCA.2749205.s__	Phenotype	Dyslexia	0.36368	0.250588	28	2	0.159129	0.851254
d__Bacteria.p__Spirochaetota.c__Spirochaetia.o__Treponematales.f__Treponemataceae.g__Treponema_B_986141.s__Treponema_B_986141.putidum	Phenotype	Dyslexia	1.10068	0.715027	28	8	0.136281	0.851254
d__Bacteria.p__Spirochaetota.c__Spirochaetia.o__Treponematales.f__Treponemataceae.g__Treponema_D.__	Phenotype	Dyslexia	1.45663	1.00237	28	11	0.158612	0.851254
d__Bacteria.p__Cyanobacteriota.c__Cyanobacteriia.o__Cyanobacteriales.f__Microcoleaceae.g__Microcoleus.__	Phenotype	Dyslexia	-0.675289	0.430717	28	7	0.129493	0.851254
d__Bacteria.p__Pseudomonadota.c__Gammaproteobacteria.o__Pseudomonadales_A_660879.f__Moraxellaceae.g__Moraxella_C_651924.__	Phenotype	Dyslexia	1.50527	1.13919	28	3	0.19835	0.851254
d__Bacteria.p__Pseudomonadota.c__Gammaproteobacteria.o__Pseudomonadales_A_660879.f__Moraxellaceae.g__Moraxella_A.s__Faucicola.mancuniensis	Phenotype	Dyslexia	0.347776	0.300912	28	2	0.258714	0.851254
d__Bacteria.p__Pseudomonadota.c__Gammaproteobacteria.o__Pseudomonadales_A_660879.f__Moraxellaceae.g__Moraxella_A.__	Phenotype	Dyslexia	-0.302081	0.224135	28	3	0.189821	0.851254
d__Bacteria.p__Bacillota_A_368345.c__Clostridia_258483.o__TANB77.f__CAG.508.__.__	Phenotype	Dyslexia	1.2071	0.992661	28	27	0.235335	0.851254
d__Bacteria.p__Bacillota_A_368345.c__Clostridia_258483.__.__.__.__	Phenotype	Apraxia_of_speech	0.446791	0.328473	28	2	0.185905	0.851254
d__Bacteria.p__Patescibacteria.c__JAEDAM01.o__BD1.5.f__UBA6164.g__JAACSU01.s__JAACSU01.sp010119145	Phenotype	Dyslexia	1.32655	0.989617	28	15	0.192148	0.851254
d__Archaea.p__Thermoproteota.c__Nitrososphaeria_A.o__Nitrososphaerales.f__Nitrososphaeraceae.g__Nitrososphaera.__	Phenotype	Apraxia_of_speech	-0.310354	0.184584	28	2	0.105143	0.851254
d__Archaea.p__Thermoproteota.c__Nitrososphaeria_A.o__Nitrososphaerales.f__Nitrososphaeraceae.g__Nitrososphaera.__	Phenotype	Dyslexia	-0.310354	0.208188	28	2	0.14854	0.851254
d__Bacteria.p__Pseudomonadota.c__Alphaproteobacteria.o__Rhizobiales_505101.f__Beijerinckiaceae.g__Methylobacterium.__	Phenotype	Apraxia_of_speech	0.0909091	0.0833196	28	1	0.285638	0.851254
d__Bacteria.p__Pseudomonadota.__.__.__.__.__	Phenotype	Apraxia_of_speech	0.678048	0.626685	28	2	0.289597	0.851254
d__Bacteria.p__Bacteroidota.c__Bacteroidia.o__Bacteroidales.f__Bacteroidaceae.g__Prevotella.s__Prevotella.shahii	Phenotype	Dyslexia	0.992991	0.80863	28	12	0.230887	0.851254
d__Bacteria.p__Bacteroidota.c__Bacteroidia.o__Bacteroidales.f__Bacteroidaceae.g__Prevotella.s__Prevotella.scopos	Phenotype	Dyslexia	1.02712	0.774476	28	11	0.196759	0.851254
d__Bacteria.p__Bacteroidota.c__Bacteroidia.o__Bacteroidales.f__Bacteroidaceae.g__Prevotella.__	Phenotype	Apraxia_of_speech	1.23527	0.872029	28	28	0.168958	0.851254
d__Bacteria.p__Bacteroidota.c__Bacteroidia.o__Bacteroidales.f__Bacteroidaceae.g__Prevotella.__	Phenotype	Dyslexia	1.05665	0.983543	28	28	0.292934	0.851254
d__Bacteria.p__Bacteroidota.c__Bacteroidia.o__Bacteroidales.f__Bacteroidaceae.g__Prevotella.s__Prevotella.oulorum	Phenotype	Dyslexia	-1.25643	0.980972	28	25	0.212019	0.851254
d__Bacteria.p__Bacteroidota.c__Bacteroidia.o__Bacteroidales.f__Bacteroidaceae.g__Prevotella.s__Prevotella.maculosa	Phenotype	Apraxia_of_speech	0.966695	0.679891	28	8	0.16743	0.851254
d__Bacteria.p__Bacteroidota.c__Bacteroidia.o__Bacteroidales.f__Bacteroidaceae.g__Prevotella.s__Prevotella.maculosa	Phenotype	Dyslexia	1.42014	0.766834	28	8	0.0758775	0.851254
d__Bacteria.p__Bacillota_A_368345.c__Clostridia_258483.o__Peptostreptococcales.__.__.__	Phenotype	Apraxia_of_speech	-0.510665	0.414559	28	3	0.229475	0.851254
d__Bacteria.p__Bacteroidota.c__Bacteroidia.o__Bacteroidales.f__Bacteroidaceae.g__Alloprevotella.s__Alloprevotella.rava	Phenotype	Dyslexia	2.89952	1.59085	28	17	0.0803443	0.851254
d__Bacteria.p__Bacteroidota.c__Bacteroidia.o__Bacteroidales.f__Bacteroidaceae.g__Prevotella.s__Prevotella.enoeca	Phenotype	Dyslexia	0.526302	0.384102	28	3	0.182801	0.851254
d__Bacteria.p__Bacteroidota.c__Bacteroidia.o__Bacteroidales.f__Bacteroidaceae.g__Prevotella.s__Prevotella.marshii	Phenotype	Apraxia_of_speech	1.25502	0.869283	28	7	0.161228	0.851254
d__Bacteria.p__Bacteroidota.c__Bacteroidia.o__Bacteroidales.f__Bacteroidaceae.g__Prevotella.s__Prevotella.marshii	Phenotype	Dyslexia	1.70969	0.980445	28	7	0.0934826	0.851254
d__Bacteria.p__Bacteroidota.c__Bacteroidia.o__Bacteroidales.f__Bacteroidaceae.g__Prevotella.s__Prevotella.aurantiaca	Phenotype	Dyslexia	0.506702	0.337022	28	2	0.145247	0.851254
d__Bacteria.p__Bacteroidota.c__Bacteroidia.o__Bacteroidales.f__Bacteroidaceae.g__Prevotella.s__Prevotella.phocaeensis	Phenotype	Apraxia_of_speech	-0.802875	0.747007	28	7	0.292734	0.851254
d__Bacteria.p__Bacteroidota.c__Bacteroidia.o__Bacteroidales.f__Bacteroidaceae.g__Prevotella.s__Prevotella.histicola	Phenotype	Dyslexia	-1.47396	1.20361	28	26	0.232134	0.851254
d__Bacteria.p__Bacteroidota.c__Bacteroidia.o__Bacteroidales.f__Bacteroidaceae.g__Prevotella.s__Prevotella.nigrescens	Phenotype	Apraxia_of_speech	1.56517	0.882954	28	24	0.0884726	0.851254
d__Bacteria.p__Bacteroidota.c__Bacteroidia.o__Bacteroidales.f__Bacteroidaceae.g__Prevotella.s__Prevotella.pleuritidis	Phenotype	Apraxia_of_speech	-0.933879	0.696134	28	11	0.191811	0.851254
d__Bacteria.p__Bacteroidota.c__Bacteroidia.o__Bacteroidales.f__Porphyromonadaceae.g__Porphyromonas_A.s__Porphyromonas_A.endodontalis	Phenotype	Apraxia_of_speech	-1.22657	0.996538	28	13	0.22984	0.851254
d__Bacteria.p__Bacteroidota.c__Bacteroidia.__.__.__.__	Phenotype	Dyslexia	1.54868	1.14086	28	18	0.186762	0.851254
d__Bacteria.p__Bacteroidota.c__Bacteroidia.o__Bacteroidales.f__Bacteroidaceae.g__Bacteroides_H_857956.s__Bacteroides_H_857956.uniformis	Phenotype	Apraxia_of_speech	0.0909091	0.0833196	28	1	0.285638	0.851254
d__Bacteria.p__Bacteroidota.c__Bacteroidia.o__Bacteroidales.f__UBA932.g__Cryptobacteroides.__	Phenotype	Apraxia_of_speech	-0.835353	0.717869	28	5	0.255549	0.851254
d__Bacteria.p__Bacteroidota.c__Bacteroidia.o__Flavobacteriales_B_877923.f__Flavobacteriaceae.g__Capnocytophaga.s__Capnocytophaga.periodontitidis	Phenotype	Apraxia_of_speech	-1.05023	0.739024	28	12	0.167642	0.851254
d__Bacteria.p__Bacteroidota.c__Bacteroidia.o__Flavobacteriales_B_877923.f__Flavobacteriaceae.g__Capnocytophaga.s__	Phenotype	Dyslexia	1.40629	1.07468	28	9	0.202587	0.851254
d__Bacteria.p__Bacteroidota.c__Bacteroidia.o__Bacteroidales.f__Porphyromonadaceae.g__Porphyromonas_A.s__Porphyromonas_A.uenonis	Phenotype	Dyslexia	0.57073	0.515881	28	4	0.279121	0.851254
d__Bacteria.p__Actinomycetota.c__Actinomycetes.o__Actinomycetales.__.__.__	Phenotype	Dyslexia	0.659343	0.466763	28	6	0.170106	0.851254
d__Bacteria.p__Bacteroidota.c__Bacteroidia.o__Bacteroidales.f__Tannerellaceae.g__Tannerella.s__Tannerella.forsythia	Phenotype	Apraxia_of_speech	-0.778303	0.485207	28	7	0.12126	0.851254
d__Bacteria.p__Bacteroidota.c__Bacteroidia.o__Bacteroidales.f__UBA932.g__Coprenecus.s__Coprenecus.sp900544175	Phenotype	Apraxia_of_speech	0.0909091	0.0833196	28	1	0.285638	0.851254
d__Bacteria.p__Bacteroidota.c__Bacteroidia.o__Bacteroidales.f__Porphyromonadaceae.g__Porphyromonas_A.s__Porphyromonas_A.gingivalis	Phenotype	Dyslexia	0.412731	0.340592	28	2	0.236917	0.851254
d__Bacteria.p__Pseudomonadota.c__Alphaproteobacteria.o__Sphingomonadales.f__Sphingomonadaceae_486827.__.__	Phenotype	Apraxia_of_speech	-0.1	0.0829019	28	1	0.239015	0.851254
d__Bacteria.p__Pseudomonadota.c__Alphaproteobacteria.o__Sphingomonadales.f__Sphingomonadaceae_486827.__.__	Phenotype	Dyslexia	-0.1	0.0935032	28	1	0.295071	0.851254
d__Bacteria.p__Pseudomonadota.c__Gammaproteobacteria.o__Enterobacterales_737866.__.__.__	Phenotype	Dyslexia	0.413838	0.341272	28	2	0.236605	0.851254
d__Bacteria.p__Pseudomonadota.c__Gammaproteobacteria.o__UBA11654.f__UBA11654.g__DTSX01.s__DTSX01.sp012965065	Phenotype	Apraxia_of_speech	0.369984	0.303875	28	3	0.234762	0.851254
d__Bacteria.p__Campylobacterota_A.c__Campylobacteria.o__Campylobacterales.f__Arcobacteraceae.__.__	Phenotype	Dyslexia	0.16391	0.140686	28	2	0.254987	0.851254
d__Bacteria.p__Campylobacterota_A.c__Campylobacteria.o__Campylobacterales.f__Campylobacteraceae.g__Campylobacter_A_477346.__	Phenotype	Dyslexia	1.02421	0.957915	28	22	0.295193	0.851254
d__Bacteria.p__Campylobacterota_A.c__Campylobacteria.o__Campylobacterales.f__Campylobacteraceae.g__Campylobacter_A_477346.s__Campylobacter_A_477346.concisus	Phenotype	Dyslexia	-1.04792	0.657426	28	28	0.123507	0.851254
d__Bacteria.p__Fusobacteriota.c__Fusobacteriia.o__Fusobacteriales.f__Fusobacteriaceae.g__Fusobacterium_C.s__Fusobacterium_C.canifelinum	Phenotype	Dyslexia	0.463085	0.357866	28	5	0.207486	0.851254
d__Bacteria.p__Campylobacterota_A.c__Campylobacteria.o__Campylobacterales.f__Campylobacteraceae.g__Campylobacter_B.s__Campylobacter_B.gracilis	Phenotype	Apraxia_of_speech	-0.769099	0.687943	28	17	0.274208	0.851254
d__Bacteria.p__Campylobacterota_A.c__Campylobacteria.o__Campylobacterales.f__Campylobacteraceae.g__Campylobacter_A_477346.s__Campylobacter_A_477346.showae	Phenotype	Dyslexia	0.324334	0.227486	28	2	0.166313	0.851254
d__Bacteria.p__Campylobacterota_A.c__Campylobacteria.o__Campylobacterales.f__Campylobacteraceae.__.__	Phenotype	Apraxia_of_speech	-1.5856	1.14097	28	11	0.176874	0.851254
d__Bacteria.p__Bacteroidota.c__Bacteroidia.o__Flavobacteriales_B_877923.f__Weeksellaceae.__.__	Phenotype	Dyslexia	-1.06954	0.950552	28	28	0.271198	0.851254
d__Bacteria.p__Pseudomonadota.c__Gammaproteobacteria.o__Cardiobacteriales.f__Cardiobacteriaceae.g__Cardiobacterium.__	Phenotype	Dyslexia	0.49594	0.31853	28	4	0.13205	0.851254
d__Bacteria.p__Pseudomonadota.c__Gammaproteobacteria.o__Cardiobacteriales.f__Cardiobacteriaceae.g__Cardiobacterium.s__Cardiobacterium.hominis	Phenotype	Apraxia_of_speech	-1.42781	0.874434	28	21	0.115036	0.851254
d__Bacteria.p__Pseudomonadota.c__Gammaproteobacteria.o__Cardiobacteriales.f__Cardiobacteriaceae.g__Cardiobacterium.s__Cardiobacterium.hominis	Phenotype	Dyslexia	-1.68967	0.986255	28	21	0.099048	0.851254
d__Bacteria.p__Bacillota_I.c__Bacilli_A.o__Lactobacillales.f__Streptococcaceae.__.__	Phenotype	Dyslexia	0.142857	0.0912498	28	1	0.130023	0.851254
d__Bacteria.p__Patescibacteria.c__Saccharimonadia.o__Saccharimonadales.f__Nanogingivalaceae.g__Nanogingivalis.s__Nanogingivalis.gingivitcus	Phenotype	Apraxia_of_speech	0.912626	0.730193	28	16	0.222932	0.851254
d__Bacteria.p__Bacillota_A_368345.c__Clostridia_258483.o__Christensenellales.f__Borkfalkiaceae.g__.s__	Phenotype	Apraxia_of_speech	-0.1	0.0829019	28	1	0.239015	0.851254
d__Bacteria.p__Bacillota_A_368345.c__Clostridia_258483.o__Christensenellales.f__Borkfalkiaceae.g__.s__	Phenotype	Dyslexia	-0.1	0.0935032	28	1	0.295071	0.851254
d__Bacteria.p__Bacillota_A_368345.c__Clostridia_258483.o__Oscillospirales.f__Acutalibacteraceae.g__Ruminococcus_E.s__Ruminococcus_E.bromii_B	Phenotype	Apraxia_of_speech	0.0909091	0.0833196	28	1	0.285638	0.851254
d__Bacteria.p__Bacillota_I.c__Bacilli_A.o__Lactobacillales.f__Streptococcaceae.g__Streptococcus.__	Phenotype	Apraxia_of_speech	1.39369	0.984542	28	25	0.16924	0.851254
d__Bacteria.p__Actinomycetota.c__Actinomycetes.o__Actinomycetales.f__Micrococcaceae.g__Rothia.s__Rothia.aeria	Phenotype	Apraxia_of_speech	-1.38385	0.854605	28	24	0.117935	0.851254
d__Bacteria.p__Actinomycetota.c__Actinomycetes.o__Actinomycetales.f__Micrococcaceae.g__Rothia.s__Rothia.dentocariosa	Phenotype	Dyslexia	1.45698	1.09534	28	25	0.19547	0.851254
d__Bacteria.p__Actinomycetota.c__Actinomycetes.o__Actinomycetales.f__Micrococcaceae.g__Rothia.s__Rothia.mucilaginosa	Phenotype	Apraxia_of_speech	-0.389486	0.332873	28	2	0.253005	0.851254
d__Bacteria.p__Actinomycetota.c__Actinomycetes.o__Actinomycetales.f__Actinomycetaceae.g__Peptidiphaga.s__Peptidiphaga.gingivicola	Phenotype	Apraxia_of_speech	-1.01619	0.81772	28	7	0.225504	0.851254
d__Bacteria.p__Actinomycetota.c__Actinomycetes.o__Actinomycetales.f__Actinomycetaceae.g__Pauljensenia.__	Phenotype	Apraxia_of_speech	1.06321	0.637266	28	27	0.107716	0.851254
d__Bacteria.p__Pseudomonadota.c__Gammaproteobacteria.o__Burkholderiales.__.__.__	Phenotype	Apraxia_of_speech	-0.1	0.0829019	28	1	0.239015	0.851254
d__Bacteria.p__Pseudomonadota.c__Gammaproteobacteria.o__Burkholderiales.__.__.__	Phenotype	Dyslexia	-0.1	0.0935032	28	1	0.295071	0.851254
d__Bacteria.p__Actinomycetota.c__Actinomycetes.o__Actinomycetales.f__Actinomycetaceae.g__Mobiluncus.__	Phenotype	Dyslexia	0.445055	0.334897	28	3	0.195873	0.851254
d__Bacteria.p__Bacillota_A_368345.c__Clostridia_258483.o__Peptostreptococcales.f__Filifactoraceae.g__.__	Phenotype	Apraxia_of_speech	0.319201	0.217334	28	2	0.154382	0.851254
d__Bacteria.p__Bacillota_A_368345.c__Clostridia_258483.o__Lachnospirales.f__Lachnospiraceae.g__Johnsonella.s__Johnsonella.ignava	Phenotype	Dyslexia	0.401863	0.275376	28	3	0.156927	0.851254
d__Bacteria.p__Bacillota_A_368345.c__Clostridia_258483.o__Lachnospirales.f__Lachnospiraceae.g__Anaerostipes.s__Anaerostipes.hadrus	Phenotype	Apraxia_of_speech	-0.1	0.0829019	28	1	0.239015	0.851254
d__Bacteria.p__Bacillota_A_368345.c__Clostridia_258483.o__Lachnospirales.f__Lachnospiraceae.g__Anaerostipes.s__Anaerostipes.hadrus	Phenotype	Dyslexia	-0.1	0.0935032	28	1	0.295071	0.851254
d__Bacteria.p__Actinomycetota.c__Actinomycetes.o__Actinomycetales.f__Bifidobacteriaceae.g__Bifidobacterium_388775.__	Phenotype	Dyslexia	1.28263	0.908229	28	8	0.170208	0.851254
d__Bacteria.p__Actinomycetota.c__Coriobacteriia.o__Coriobacteriales.f__Atopobiaceae.g__Lancefieldella.__	Phenotype	Dyslexia	-1.04502	0.740403	28	11	0.170445	0.851254
d__Bacteria.p__Bacillota_A_368345.c__Clostridia_258483.o__Lachnospirales.f__Lachnospiraceae.g__Blautia_A_141781.__	Phenotype	Apraxia_of_speech	0.0909091	0.0833196	28	1	0.285638	0.851254
d__Bacteria.p__Bacillota_A_368345.c__Clostridia_258483.o__Lachnospirales.f__Lachnospiraceae.g__Lachnoanaerobaculum.s__Lachnoanaerobaculum.sp000296385	Phenotype	Apraxia_of_speech	-0.339769	0.233533	28	3	0.158136	0.851254
d__Bacteria.p__Bacillota_A_368345.c__Clostridia_258483.o__Lachnospirales.f__Lachnospiraceae.g__Oribacterium.s__Oribacterium.sp000160135	Phenotype	Dyslexia	0.871152	0.794757	28	11	0.283472	0.851254
d__Bacteria.p__Bacillota_A_368345.c__Clostridia_258483.o__Lachnospirales.f__Lachnospiraceae.g__Blautia_A_141780.s__Blautia_A_141780.ornithocaccae	Phenotype	Apraxia_of_speech	-0.1	0.0829019	28	1	0.239015	0.851254
d__Bacteria.p__Bacillota_A_368345.c__Clostridia_258483.o__Lachnospirales.f__Lachnospiraceae.g__Blautia_A_141780.s__Blautia_A_141780.ornithocaccae	Phenotype	Dyslexia	-0.1	0.0935032	28	1	0.295071	0.851254
d__Bacteria.p__Bacillota_A_368345.c__Clostridia_258483.o__Lachnospirales.f__Lachnospiraceae.g__Fusicatenibacter.s__Fusicatenibacter.saccharivorans	Phenotype	Apraxia_of_speech	0.0909091	0.0833196	28	1	0.285638	0.851254
d__Bacteria.p__Bacillota_A_368345.c__Clostridia_258483.o__Lachnospirales.f__Lachnospiraceae.g__Coprococcus_A_187866.s__Coprococcus_A_187866.catus_A	Phenotype	Apraxia_of_speech	0.0909091	0.0833196	28	1	0.285638	0.851254
d__Bacteria.p__Bacillota_A_368345.c__Clostridia_258483.o__Peptostreptococcales.f__Anaerovoracaceae.g__Eubacterium_B.s__Eubacterium_B.sulci	Phenotype	Apraxia_of_speech	1.23683	0.99708	28	9	0.226323	0.851254
d__Bacteria.p__Bacillota_A_368345.c__Clostridia_258483.o__Peptostreptococcales.f__Anaerovoracaceae.g__Eubacterium_B.__	Phenotype	Apraxia_of_speech	0.604165	0.341328	28	3	0.0889165	0.851254
d__Bacteria.p__Synergistota.c__Synergistia.o__Synergistales.f__Aminobacteriaceae.g__Fretibacterium.s__Fretibacterium.fastidiosum	Phenotype	Apraxia_of_speech	-0.589038	0.392167	28	5	0.145621	0.851254
d__Bacteria.p__Synergistota.c__Synergistia.o__Synergistales.f__Aminobacteriaceae.g__CAJPSE01.s__CAJPSE01.sp003860125	Phenotype	Dyslexia	0.730647	0.478262	28	6	0.139139	0.851254
d__Bacteria.p__Bacillota_A_368345.c__Clostridia_258483.o__Peptostreptococcales.f__Peptostreptococcaceae_256921.g__Peptostreptococcus.__	Phenotype	Apraxia_of_speech	0.0909091	0.0833196	28	1	0.285638	0.851254
d__Bacteria.p__Pseudomonadota.c__Gammaproteobacteria.o__Burkholderiales.f__Burkholderiaceae_A_595425.g__Lautropia.s__Lautropia.mirabilis	Phenotype	Apraxia_of_speech	-1.54688	1.11556	28	27	0.177791	0.851254
d__Bacteria.p__Patescibacteria.c__Saccharimonadia.o__Saccharimonadales.f__SDRK01.g__SDRK01.s__SDRK01.sp007845205	Phenotype	Dyslexia	0.584375	0.447299	28	5	0.20329	0.851254
d__Bacteria.p__Pseudomonadota.c__Gammaproteobacteria.o__Burkholderiales.f__Neisseriaceae.g__Neisseria_563205.s__Neisseria.oralis	Phenotype	Dyslexia	-2.06382	1.4694	28	20	0.172463	0.851254
d__Bacteria.p__Pseudomonadota.c__Gammaproteobacteria.o__Burkholderiales.f__Neisseriaceae.g__Neisseria_561469.__	Phenotype	Apraxia_of_speech	-0.503308	0.415345	28	3	0.236925	0.851254
d__Bacteria.p__Bacillota_I.c__Bacilli_A.o__Erysipelotrichales.f__Erysipelotrichaceae.g__Bulleidia.s__Bulleidia.moorei	Phenotype	Apraxia_of_speech	0.558753	0.455283	28	5	0.231155	0.851254
d__Bacteria.p__Actinomycetota.c__Actinomycetes.o__Mycobacteriales.f__Mycobacteriaceae.g__Corynebacterium.__	Phenotype	Apraxia_of_speech	-0.816093	0.647752	28	4	0.219346	0.851254
d__Bacteria.p__Actinomycetota.c__Actinomycetes.o__Mycobacteriales.f__Mycobacteriaceae.g__Corynebacterium.s__Corynebacterium.matruchotii	Phenotype	Dyslexia	1.43165	1.00236	28	25	0.165588	0.851254
d__Bacteria.p__Patescibacteria.c__Saccharimonadia.o__Saccharimonadales.f__Nanoperiomorbaceae.g__Nanoperiomorbus.s__	Phenotype	Dyslexia	0.700648	0.590231	28	5	0.246356	0.851254
d__Bacteria.p__Bacillota_I.c__Bacilli_A.o__Lactobacillales.f__Lactobacillaceae.g__Limosilactobacillus.__	Phenotype	Dyslexia	0.142857	0.0912498	28	1	0.130023	0.851254
d__Bacteria.p__Bacillota_I.c__Bacilli_A.o__Lactobacillales.f__Lactobacillaceae.g__Lacticaseibacillus.__	Phenotype	Dyslexia	0.142857	0.0912498	28	1	0.130023	0.851254
d__Bacteria.p__Bacillota_C.c__Negativicutes.o__Acidaminococcales.f__Acidaminococcaceae.g__Succiniclasticum.s__Succiniclasticum.sp900315805	Phenotype	Apraxia_of_speech	-0.1	0.0829019	28	1	0.239015	0.851254
d__Bacteria.p__Bacillota_C.c__Negativicutes.o__Acidaminococcales.f__Acidaminococcaceae.g__Succiniclasticum.s__Succiniclasticum.sp900315805	Phenotype	Dyslexia	-0.1	0.0935032	28	1	0.295071	0.851254
d__Bacteria.p__Bacillota_C.c__Negativicutes.o__Veillonellales.f__Veillonellaceae.g__Veillonella_A.s__Veillonella_A.montpellierensis	Phenotype	Dyslexia	0.47677	0.380092	28	2	0.221314	0.851254
d__Bacteria.p__Bacillota_C.c__Negativicutes.o__Veillonellales.f__Veillonellaceae.g__F0422.s__F0422.sp001553345	Phenotype	Dyslexia	1.64456	1.06154	28	22	0.133896	0.851254
d__Bacteria.p__Bacillota_C.c__Negativicutes.o__Veillonellales.f__Dialisteraceae.__.__	Phenotype	Apraxia_of_speech	0.0909091	0.0833196	28	1	0.285638	0.851254
d__Bacteria.p__Bacillota_A_368345.c__Clostridia_258483.o__Clostridiales.f__Clostridiaceae_222000.g__Clostridium_T.__	Phenotype	Apraxia_of_speech	-0.1	0.0829019	28	1	0.239015	0.851254
d__Bacteria.p__Bacillota_A_368345.c__Clostridia_258483.o__Clostridiales.f__Clostridiaceae_222000.g__Clostridium_T.__	Phenotype	Dyslexia	-0.1	0.0935032	28	1	0.295071	0.851254
d__Bacteria.p__Bacillota_A_368345.c__Clostridia_258483.o__Oscillospirales.f__Oscillospiraceae_88309.g__Dysosmobacter.s__Dysosmobacter.sp000403435	Phenotype	Apraxia_of_speech	-0.1	0.0829019	28	1	0.239015	0.851254
d__Bacteria.p__Bacillota_A_368345.c__Clostridia_258483.o__Oscillospirales.f__Oscillospiraceae_88309.g__Dysosmobacter.s__Dysosmobacter.sp000403435	Phenotype	Dyslexia	-0.1	0.0935032	28	1	0.295071	0.851254
d__Bacteria.p__Bacillota_I.c__Bacilli_A.o__MOL361.f__Turicibacteraceae.g__Turicibacter.__	Phenotype	Apraxia_of_speech	0.0909091	0.0833196	28	1	0.285638	0.851254
d__Bacteria.p__Bacillota_C.c__Negativicutes.o__Selenomonadales.f__Selenomonadaceae_42771.__.__	Phenotype	Dyslexia	0.61083	0.463569	28	2	0.199564	0.851254
d__Bacteria.p__Bacillota_A_368345.c__Clostridia_258483.o__Lachnospirales.f__Lachnospiraceae.g__Butyrivibrio_A_168226.__	Phenotype	Apraxia_of_speech	0.957994	0.840196	28	19	0.265008	0.851254
d__Bacteria.p__Bacillota_A_368345.c__Clostridia_258483.o__Lachnospirales.f__Lachnospiraceae.g__Shuttleworthia.s__Shuttleworthia.satelles	Phenotype	Apraxia_of_speech	-1.11545	0.76309	28	6	0.156264	0.851254
d__Bacteria.p__Bacillota_A_368345.c__Clostridia_258483.o__Lachnospirales.f__Lachnospiraceae.g__Anaerobutyricum.__	Phenotype	Apraxia_of_speech	0.0909091	0.0833196	28	1	0.285638	0.851254
d__Bacteria.p__Bacillota_A_368345.c__Clostridia_258483.o__Tissierellales.f__Peptoniphilaceae.g__Parvimonas.__	Phenotype	Apraxia_of_speech	-0.582608	0.486053	28	5	0.241903	0.851254
d__Bacteria.p__Bacillota_A_368345.c__Clostridia_258483.o__Lachnospirales.f__Lachnospiraceae.g__Mediterraneibacter_A_155507.s__Mediterraneibacter_A_155507.faecis	Phenotype	Apraxia_of_speech	0.0909091	0.0833196	28	1	0.285638	0.851254
d__Bacteria.p__Fusobacteriota.c__Fusobacteriia.o__Fusobacteriales.f__Leptotrichiaceae.g__Leptotrichia_A_993758.s__Leptotrichia_A_993758.buccalis	Phenotype	Dyslexia	1.02931	0.837688	28	14	0.230607	0.851254
d__Bacteria.p__Fusobacteriota.c__Fusobacteriia.o__Fusobacteriales.f__Leptotrichiaceae.g__Leptotrichia_A_993758.s__Leptotrichia_A_993758.hongkongensis	Phenotype	Apraxia_of_speech	-1.49487	0.813305	28	21	0.0779725	0.851254
d__Bacteria.p__Fusobacteriota.c__Fusobacteriia.o__Fusobacteriales.f__Leptotrichiaceae.g__Pseudoleptotrichia.s__Pseudoleptotrichia.goodfellowii	Phenotype	Dyslexia	0.619496	0.524195	28	6	0.248403	0.851254
d__Bacteria.p__Fusobacteriota.c__Fusobacteriia.o__Fusobacteriales.f__Leptotrichiaceae.g__Sneathia.s__Sneathia.sanguinegens	Phenotype	Apraxia_of_speech	-0.360096	0.222248	28	2	0.117727	0.851254
d__Bacteria.p__Fusobacteriota.c__Fusobacteriia.o__Fusobacteriales.f__Leptotrichiaceae.g__Sneathia.s__Sneathia.sanguinegens	Phenotype	Dyslexia	-0.360096	0.250669	28	2	0.163246	0.851254
d__Bacteria.p__Pseudomonadota.c__Gammaproteobacteria.o__Burkholderiales.f__Neisseriaceae.g__Kingella_B_563201.__	Phenotype	Apraxia_of_speech	-0.878683	0.826385	28	22	0.297816	0.853854
d__Bacteria.p__Bacteroidota.c__Bacteroidia.o__Bacteroidales.f__Bacteroidaceae.g__Prevotella.s__Prevotella.baroniae	Phenotype	Dyslexia	0.459464	0.435515	28	5	0.301519	0.854591
d__Bacteria.p__Fusobacteriota.c__Fusobacteriia.o__Fusobacteriales.f__Leptotrichiaceae.g__Leptotrichia_A_993641.s__Leptotrichia_A.sp001274535	Phenotype	Dyslexia	1.18498	1.11923	28	23	0.299838	0.854591
d__Bacteria.p__Pseudomonadota.c__Alphaproteobacteria.o__Rickettsiales.f__Mitochondria.g__.s__	Phenotype	Dyslexia	-1.30313	1.25405	28	12	0.30869	0.856034
d__Bacteria.p__Pseudomonadota.c__Gammaproteobacteria.o__Pseudomonadales_A_660879.f__Moraxellaceae.g__Moraxella_A.__	Phenotype	Apraxia_of_speech	-0.206723	0.198722	28	3	0.308175	0.856034
d__Bacteria.p__Bacteroidota.c__Bacteroidia.o__Flavobacteriales_B_877923.f__Flavobacteriaceae.g__Capnocytophaga.s__Capnocytophaga.haemolytica	Phenotype	Apraxia_of_speech	0.288322	0.276359	28	2	0.306799	0.856034
d__Bacteria.p__Bacillota_C.c__Negativicutes.o__Veillonellales.f__Veillonellaceae.g__Veillonella_A.s__Veillonella_A.dispar	Phenotype	Apraxia_of_speech	0.283263	0.272735	28	4	0.308932	0.856034
d__Bacteria.p__Pseudomonadota.c__Alphaproteobacteria.__.__.__.__	Phenotype	Apraxia_of_speech	-0.787421	0.766896	28	3	0.314364	0.858072
d__Bacteria.p__Bacteroidota.c__Bacteroidia.o__Flavobacteriales_B_877923.f__Flavobacteriaceae.g__Capnocytophaga.s__	Phenotype	Apraxia_of_speech	0.977323	0.952838	28	9	0.314857	0.858072
d__Bacteria.p__Bacillota_A_368345.c__Clostridia_258483.o__Lachnospirales.f__Lachnospiraceae.g__Blautia_A_141781.s__Blautia_A_141781.obeum	Phenotype	Apraxia_of_speech	0.251385	0.24419	28	2	0.313119	0.858072
d__Bacteria.p__Bacteroidota.c__Bacteroidia.o__Bacteroidales.f__Marinilabiliaceae.g__JC017.s__JC017.sp004296775	Phenotype	Dyslexia	-1.50466	1.49462	28	14	0.323713	0.86015
d__Bacteria.p__Bacteroidota.c__Bacteroidia.o__Bacteroidales.f__Bacteroidaceae.g__Prevotella.s__Prevotella.salivae	Phenotype	Dyslexia	-0.94224	0.9419	28	27	0.326721	0.86015
d__Bacteria.p__Bacteroidota.c__Bacteroidia.o__Bacteroidales.f__UBA932.g__Cryptobacteroides.s__Cryptobacteroides.sp902787255	Phenotype	Apraxia_of_speech	-0.425473	0.425972	28	3	0.327449	0.86015
d__Bacteria.p__Pseudomonadota.c__Gammaproteobacteria.o__Burkholderiales.f__Neisseriaceae.g__Simonsiella.s__Simonsiella.muelleri	Phenotype	Apraxia_of_speech	-0.146641	0.146029	28	2	0.324905	0.86015
d__Bacteria.p__Pseudomonadota.c__Gammaproteobacteria.o__Burkholderiales.f__Neisseriaceae.g__.s__	Phenotype	Dyslexia	0.33289	0.334715	28	4	0.329485	0.86015
d__Bacteria.p__Actinomycetota.c__Actinomycetes.o__Mycobacteriales.f__Mycobacteriaceae.g__Corynebacterium.s__Corynebacterium.durum	Phenotype	Apraxia_of_speech	-1.00568	1.01121	28	25	0.329493	0.86015
d__Bacteria.p__Actinomycetota.c__Actinomycetes.o__Actinomycetales.f__Actinomycetaceae.g__Pauljensenia.s__Pauljensenia.sp000308055	Phenotype	Apraxia_of_speech	0.930971	0.913323	28	21	0.317813	0.86015
d__Bacteria.p__Bacillota_C.c__Negativicutes.o__Veillonellales.f__Megasphaeraceae.g__Anaeroglobus_38550.__	Phenotype	Apraxia_of_speech	1.38159	1.38023	28	25	0.326424	0.86015
d__Bacteria.p__Bacteroidota.c__Bacteroidia.o__Flavobacteriales_B_877923.f__Flavobacteriaceae.g__Capnocytophaga.s__Capnocytophaga.sp000192225	Phenotype	Apraxia_of_speech	-1.07837	1.09291	28	13	0.333242	0.860876
d__Bacteria.p__Patescibacteria.c__JAEDAM01.o__BD1.5.f__UBA6164.g__JAACSU01.__	Phenotype	Apraxia_of_speech	-0.222017	0.224438	28	3	0.332036	0.860876
d__Bacteria.p__Actinomycetota.c__Actinomycetes.o__Actinomycetales.f__Actinomycetaceae.g__Peptidiphaga.s__Peptidiphaga.gingivicola	Phenotype	Dyslexia	-0.90075	0.922288	28	7	0.338101	0.868902
d__Bacteria.p__Actinomycetota.c__Actinomycetes.o__Actinomycetales.f__Bifidobacteriaceae.g__Alloscardovia.s__Alloscardovia.omnicolens	Phenotype	Apraxia_of_speech	0.799705	0.824797	28	7	0.341545	0.873228
d__Bacteria.p__Bacillota_A_368345.c__Clostridia_258483.o__Lachnospirales.f__Lachnospiraceae.g__Butyrivibrio_A_168226.__	Phenotype	Dyslexia	-0.908494	0.947638	28	19	0.346894	0.882356
d__Bacteria.p__Bacteroidota.c__Bacteroidia.o__Bacteroidales.f__Bacteroidaceae.g__Prevotella.s__Prevotella.shahii	Phenotype	Apraxia_of_speech	0.674874	0.716948	28	12	0.355551	0.888102
d__Bacteria.p__Bacteroidota.c__Bacteroidia.o__Bacteroidales.f__Bacteroidaceae.g__Prevotella.s__Prevotella.melaninogenica	Phenotype	Apraxia_of_speech	0.610538	0.65415	28	28	0.359577	0.888102
d__Bacteria.p__Bacteroidota.c__Bacteroidia.o__Bacteroidales.f__Bacteroidaceae.g__Prevotella.s__Prevotella.pallens	Phenotype	Apraxia_of_speech	1.00341	1.07582	28	26	0.359896	0.888102
d__Bacteria.p__Cyanobacteriota.c__Cyanobacteriia.o__Cyanobacteriales.f__Microcoleaceae.g__Planktothrix.s__Planktothrix.agardhii	Phenotype	Dyslexia	0.230486	0.246257	28	5	0.358249	0.888102
d__Bacteria.p__Actinomycetota.c__Actinomycetes.o__Actinomycetales.f__Micrococcaceae.g__Rothia.s__Rothia.aeria	Phenotype	Dyslexia	-0.911328	0.96389	28	24	0.353469	0.888102
d__Bacteria.p__Patescibacteria.c__Saccharimonadia.o__Saccharimonadales.f__Nanosynbacteraceae.g__Nanosynbacter.__	Phenotype	Apraxia_of_speech	0.14938	0.159027	28	2	0.356545	0.888102
d__Bacteria.p__Bacteroidota.c__Bacteroidia.o__Bacteroidales.f__Bacteroidaceae.g__Prevotella.s__Prevotella.vespertina	Phenotype	Apraxia_of_speech	0.926244	0.997758	28	16	0.362116	0.889155
d__Bacteria.__.__.__.__.__.__	Phenotype	Apraxia_of_speech	-0.504641	0.56618	28	28	0.381262	0.910371
d__Bacteria.__.__.__.__.__.__	Phenotype	Dyslexia	-0.498463	0.638582	28	28	0.44238	0.910371
d__Bacteria.p__Spirochaetota.c__Spirochaetia.o__Treponematales.f__Treponemataceae.g__Treponema_B_986141.s__Treponema_B_986141.pedis	Phenotype	Dyslexia	-0.408938	0.523954	28	2	0.442433	0.910371
d__Bacteria.p__Bacteroidota.c__Bacteroidia.o__Bacteroidales.f__Marinilabiliaceae.g__JC017.s__JC017.sp004296775	Phenotype	Apraxia_of_speech	-1.14076	1.32516	28	14	0.397502	0.910371
d__Bacteria.p__Bacillota_A_368345.c__Clostridia_258483.o__Lachnospirales.f__Lachnospiraceae.g__Johnsonella.s__	Phenotype	Dyslexia	1.01251	1.22557	28	18	0.416533	0.910371
d__Bacteria.p__Pseudomonadota.c__Gammaproteobacteria.o__Pseudomonadales_A_660879.f__Moraxellaceae.g__Acinetobacter.__	Phenotype	Dyslexia	0.139904	0.179513	28	2	0.443087	0.910371
d__Bacteria.p__Pseudomonadota.c__Alphaproteobacteria.o__Rhizobiales_505101.f__Xanthobacteraceae.__.__	Phenotype	Dyslexia	-0.108541	0.138316	28	2	0.439984	0.910371
d__Bacteria.p__Bacillota_A_368345.c__Clostridia_258483.o__Peptostreptococcales.f__Anaerovoracaceae.g__Mogibacterium_A.__	Phenotype	Apraxia_of_speech	0.705445	0.791763	28	8	0.381435	0.910371
d__Bacteria.p__Bacteroidota.c__Bacteroidia.o__Bacteroidales.f__Bacteroidaceae.g__Alloprevotella.s__Alloprevotella.sp900095835	Phenotype	Dyslexia	0.370808	0.430602	28	6	0.397347	0.910371
d__Bacteria.p__Bacteroidota.c__Bacteroidia.o__Bacteroidales.f__Bacteroidaceae.g__Prevotella.s__Prevotella.enoeca	Phenotype	Apraxia_of_speech	0.284794	0.340553	28	3	0.410925	0.910371
d__Bacteria.p__Bacteroidota.c__Bacteroidia.o__Bacteroidales.f__Bacteroidaceae.g__Prevotella.s__Prevotella.baroniae	Phenotype	Apraxia_of_speech	-0.339452	0.386137	28	5	0.38772	0.910371
d__Bacteria.p__Bacteroidota.c__Bacteroidia.o__Bacteroidales.f__Paludibacteraceae.g__F0058.s__F0058.sp000163695	Phenotype	Apraxia_of_speech	-1.12778	1.252	28	15	0.376302	0.910371
d__Bacteria.p__Bacteroidota.c__Bacteroidia.o__Flavobacteriales_B_877923.f__Flavobacteriaceae.g__Capnocytophaga.s__Capnocytophaga.leadbetteri	Phenotype	Apraxia_of_speech	-0.610154	0.753684	28	26	0.425831	0.910371
d__Bacteria.p__Actinomycetota.c__Actinomycetes.o__Actinomycetales.__.__.__	Phenotype	Apraxia_of_speech	-0.350048	0.413842	28	6	0.40566	0.910371
d__Bacteria.p__Bacteroidota.c__Bacteroidia.o__Bacteroidales.f__Tannerellaceae.g__Tannerella.s__Tannerella.forsythia	Phenotype	Dyslexia	0.482449	0.547255	28	7	0.386402	0.910371
d__Bacteria.p__Pseudomonadota.c__Alphaproteobacteria.o__Sphingomonadales.f__Sphingomonadaceae_486827.g__Sphingopyxis_485592.__	Phenotype	Dyslexia	-0.322367	0.374494	28	5	0.397526	0.910371
d__Bacteria.p__Pseudomonadota.c__Gammaproteobacteria.o__Enterobacterales_737866.f__Pasteurellaceae.__.__	Phenotype	Apraxia_of_speech	-0.293366	0.368588	28	28	0.433572	0.910371
d__Bacteria.p__Fusobacteriota.c__Fusobacteriia.o__Fusobacteriales.f__Fusobacteriaceae.g__Fusobacterium_C.s__Fusobacterium_C.canifelinum	Phenotype	Apraxia_of_speech	0.268803	0.317292	28	5	0.404933	0.910371
d__Bacteria.p__Pseudomonadota.c__Gammaproteobacteria.o__Enterobacterales_737866.f__Pasteurellaceae.g__Haemophilus_A.__	Phenotype	Apraxia_of_speech	1.1501	1.32175	28	16	0.392505	0.910371
d__Bacteria.p__Patescibacteria.c__Saccharimonadia.o__Saccharimonadales.f__Nanosyncoccaceae.g__Nanosyncoccus.s__Nanosyncoccus.sp007845165	Phenotype	Apraxia_of_speech	0.46863	0.55889	28	24	0.409694	0.910371
d__Bacteria.p__Patescibacteria.c__Saccharimonadia.o__Saccharimonadales.f__Nanosyncoccaceae.g__Nanosyncoccus.s__Nanosyncoccus.sp003979185	Phenotype	Apraxia_of_speech	-0.337737	0.431941	28	5	0.441613	0.910371
d__Bacteria.p__Patescibacteria.c__Saccharimonadia.o__Saccharimonadales.f__Saccharimonadaceae.g__Saccharimonas.s__Saccharimonas.aalborgensis	Phenotype	Dyslexia	-0.893175	1.12515	28	11	0.434768	0.910371
d__Bacteria.p__Actinomycetota.c__Actinomycetes.o__Actinomycetales.f__Actinomycetaceae.g__Actinomyces.s__Actinomyces.graevenitzii	Phenotype	Apraxia_of_speech	0.689635	0.83518	28	27	0.416767	0.910371
d__Bacteria.p__Actinomycetota.c__Actinomycetes.o__Actinomycetales.f__Micrococcaceae.__.__	Phenotype	Dyslexia	0.443087	0.546307	28	3	0.424986	0.910371
d__Bacteria.p__Actinomycetota.c__Actinomycetes.o__Actinomycetales.f__Micrococcaceae.g__Rothia.s__Rothia.sp001808955	Phenotype	Dyslexia	0.523089	0.641544	28	28	0.422566	0.910371
d__Bacteria.p__Actinomycetota.c__Actinomycetes.o__Actinomycetales.f__Actinomycetaceae.g__Mobiluncus.__	Phenotype	Apraxia_of_speech	0.260369	0.296926	28	3	0.3889	0.910371
d__Bacteria.p__Bacillota_A_368345.c__Clostridia_258483.o__Lachnospirales.f__Lachnospiraceae.g__Blautia_A_141781.s__Blautia_A_141781.fusiformis	Phenotype	Apraxia_of_speech	-0.1	0.127528	28	2	0.440325	0.910371
d__Bacteria.p__Actinomycetota.c__Actinomycetes.o__Actinomycetales.f__Bifidobacteriaceae.g__Bifidobacterium_388775.__	Phenotype	Apraxia_of_speech	0.68659	0.805254	28	8	0.401956	0.910371
d__Bacteria.p__Bacillota_A_368345.c__Clostridia_258483.o__Lachnospirales.f__Lachnospiraceae.g__Lachnoanaerobaculum.__	Phenotype	Dyslexia	-0.463892	0.596663	28	28	0.444173	0.910371
d__Bacteria.p__Bacillota_A_368345.c__Clostridia_258483.o__Lachnospirales.f__Lachnospiraceae.g__Moryella.s__Stomatobaculum.longum	Phenotype	Dyslexia	-0.733548	0.923553	28	20	0.434515	0.910371
d__Bacteria.p__Bacillota_A_368345.c__Clostridia_258483.o__Lachnospirales.f__Lachnospiraceae.g__Moryella.__	Phenotype	Apraxia_of_speech	-1.10564	1.26605	28	23	0.39081	0.910371
d__Bacteria.p__Bacillota_A_368345.c__Clostridia_258483.o__Peptostreptococcales.f__Peptostreptococcaceae_256921.g__Peptostreptococcus.s__Peptostreptococcus.stomatis	Phenotype	Dyslexia	-0.29383	0.343755	28	4	0.400798	0.910371
d__Bacteria.p__Patescibacteria.c__Saccharimonadia.o__Saccharimonadales.f__Nanosynbacteraceae.g__Nanosynbacter.__	Phenotype	Dyslexia	0.142857	0.179363	28	2	0.433259	0.910371
d__Bacteria.p__Patescibacteria.c__JAEDAM01.o__Absconditabacterales.f__Absconditicoccaceae.g__HOT.345.s__HOT.345.sp003260355	Phenotype	Apraxia_of_speech	0.895938	1.12958	28	23	0.435149	0.910371
d__Bacteria.p__Bacillota_C.c__Negativicutes.o__Selenomonadales.f__Selenomonadaceae_42771.g__Selenomonas_A_42762.s__Selenomonas.sputigena	Phenotype	Dyslexia	0.902141	1.08859	28	20	0.415102	0.910371
d__Bacteria.p__Bacillota_I.c__Bacilli_A.o__Lactobacillales.f__Aerococcaceae.g__Granulicatella.s__Granulicatella.elegans_A	Phenotype	Dyslexia	0.934085	1.119	28	24	0.411767	0.910371
d__Bacteria.p__Bacillota_I.c__Bacilli_A.o__Lactobacillales.f__Aerococcaceae.g__Granulicatella.__	Phenotype	Dyslexia	-0.258696	0.305419	28	28	0.405021	0.910371
d__Bacteria.p__Bacillota_C.c__Negativicutes.o__Selenomonadales.f__Selenomonadaceae_42771.g__Centipeda.s__Centipeda.periodontii	Phenotype	Apraxia_of_speech	0.983802	1.24106	28	24	0.435403	0.910371
d__Bacteria.p__Bacillota_A_368345.c__Clostridia_258483.o__Tissierellales.f__Peptoniphilaceae.g__Parvimonas.__	Phenotype	Dyslexia	-0.431396	0.548209	28	5	0.438726	0.910371
d__Bacteria.p__Fusobacteriota.c__Fusobacteriia.o__Fusobacteriales.f__Leptotrichiaceae.g__Pseudoleptotrichia.s__	Phenotype	Apraxia_of_speech	0.40378	0.469105	28	2	0.397559	0.910371
d__Bacteria.p__Bacillota_C.c__Negativicutes.__.__.__.__	Phenotype	Apraxia_of_speech	0.253435	0.328555	28	4	0.447722	0.913869
d__Bacteria.p__Pseudomonadota.c__Alphaproteobacteria.o__Rhizobiales_505101.f__Beijerinckiaceae.g__Microvirga.__	Phenotype	Dyslexia	-0.40386	0.528318	28	7	0.451769	0.918351
d__Bacteria.p__Bacillota_C.c__Negativicutes.o__Selenomonadales.f__Selenomonadaceae_42771.g__Selenomonas_A_42750.s__Selenomonas_A_42750.montiformis	Phenotype	Apraxia_of_speech	-0.378264	0.504171	28	5	0.460096	0.927673
d__Bacteria.p__Fusobacteriota.c__Fusobacteriia.o__Fusobacteriales.f__Leptotrichiaceae.g__Pseudostreptobacillus.s__Pseudostreptobacillus.hongkongensis	Phenotype	Dyslexia	0.740289	0.985305	28	13	0.459469	0.927673
d__Bacteria.p__Bacteroidota.c__Bacteroidia.o__Bacteroidales.f__Bacteroidaceae.g__Prevotella.s__Prevotella.denticola	Phenotype	Apraxia_of_speech	-0.651401	0.886702	28	14	0.469398	0.930763
d__Bacteria.p__Bacteroidota.c__Bacteroidia.o__Bacteroidales.f__Bacteroidaceae.g__Prevotella.s__Prevotella.micans	Phenotype	Apraxia_of_speech	0.484266	0.662486	28	5	0.471586	0.930763
d__Bacteria.p__Bacteroidota.c__Bacteroidia.o__Flavobacteriales_B_877923.f__Flavobacteriaceae.g__Capnocytophaga.s__Capnocytophaga.sputigena	Phenotype	Dyslexia	-0.617237	0.840076	28	28	0.469334	0.930763
d__Bacteria.p__Campylobacterota_A.c__Campylobacteria.o__Campylobacterales.f__Arcobacteraceae.__.__	Phenotype	Apraxia_of_speech	0.0909091	0.124736	28	2	0.472888	0.930763
d__Bacteria.p__Actinomycetota.c__Actinomycetes.o__Actinomycetales.f__Micrococcaceae.g__Rothia.s__Rothia.dentocariosa	Phenotype	Apraxia_of_speech	-0.716237	0.971148	28	25	0.467675	0.930763
d__Bacteria.p__Bacillota_A_368345.c__Clostridia_258483.o__Lachnospirales.f__Lachnospiraceae.g__Oribacterium.s__Oribacterium.sinus	Phenotype	Apraxia_of_speech	-0.393092	0.531486	28	27	0.466426	0.930763
d__Bacteria.p__Pseudomonadota.c__Gammaproteobacteria.o__Pseudomonadales_A_660879.f__Moraxellaceae.g__Moraxella_C_651924.__	Phenotype	Apraxia_of_speech	0.723	1.01003	28	3	0.480734	0.942466
d__Bacteria.p__Campylobacterota_A.c__Campylobacteria.o__Campylobacterales.f__Campylobacteraceae.g__Campylobacter_A_477346.__	Phenotype	Apraxia_of_speech	0.602971	0.849307	28	22	0.484301	0.945722
d__Bacteria.p__Fusobacteriota.c__Fusobacteriia.o__Fusobacteriales.f__Fusobacteriaceae.g__Fusobacterium_C.s__Fusobacterium_C.periodonticum_D	Phenotype	Apraxia_of_speech	0.255256	0.362207	28	6	0.487496	0.948228
d__Bacteria.p__Pseudomonadota.c__Gammaproteobacteria.o__Pseudomonadales_A_660879.f__Moraxellaceae.g__Acinetobacter.__	Phenotype	Apraxia_of_speech	-0.1	0.15916	28	2	0.535506	0.965604
d__Bacteria.p__Pseudomonadota.c__Alphaproteobacteria.o__Rhizobiales_505101.f__Beijerinckiaceae.__.__	Phenotype	Apraxia_of_speech	0.151852	0.245262	28	2	0.541424	0.965604
d__Bacteria.p__Patescibacteria.c__Saccharimonadia.o__Saccharimonadales.__.__.__	Phenotype	Apraxia_of_speech	0.535374	0.779907	28	9	0.498742	0.965604
d__Bacteria.p__Bacteroidota.c__Bacteroidia.o__Bacteroidales.f__Bacteroidaceae.g__Alloprevotella.s__Alloprevotella.sp900095835	Phenotype	Apraxia_of_speech	0.241532	0.381781	28	6	0.532709	0.965604
d__Bacteria.p__Bacteroidota.c__Bacteroidia.o__Bacteroidales.f__Bacteroidaceae.g__Prevotella.s__Prevotella.intermedia	Phenotype	Apraxia_of_speech	-0.606309	1.00975	28	10	0.553608	0.965604
d__Bacteria.p__Bacteroidota.c__Bacteroidia.o__Bacteroidales.f__Bacteroidaceae.g__Prevotella.s__Prevotella.loescheii	Phenotype	Apraxia_of_speech	0.61014	1.00545	28	22	0.549432	0.965604
d__Bacteria.p__Bacteroidota.c__Bacteroidia.o__Bacteroidales.f__Bacteroidaceae.g__Prevotella.s__Prevotella.loescheii	Phenotype	Dyslexia	0.706721	1.13402	28	22	0.538797	0.965604
d__Bacteria.p__Bacteroidota.c__Bacteroidia.o__Bacteroidales.f__Bacteroidaceae.g__Prevotella.s__Prevotella.jejuni	Phenotype	Apraxia_of_speech	0.756491	1.26379	28	19	0.554833	0.965604
d__Bacteria.p__Bacteroidota.c__Bacteroidia.o__Bacteroidales.f__Bacteroidaceae.g__Bacteroides_H_857956.__	Phenotype	Apraxia_of_speech	0.182544	0.271902	28	2	0.508149	0.965604
d__Bacteria.p__Bacteroidota.c__Bacteroidia.o__Bacteroidales.__.__.__	Phenotype	Dyslexia	0.992141	1.46009	28	20	0.503061	0.965604
d__Bacteria.p__Bacteroidota.c__Bacteroidia.o__Bacteroidales.f__UBA932.g__Cryptobacteroides.__	Phenotype	Dyslexia	0.498988	0.809668	28	5	0.543276	0.965604
d__Bacteria.p__Bacteroidota.c__Bacteroidia.o__Bacteroidales.f__Porphyromonadaceae.g__Porphyromonas_A.s__Porphyromonas_A.catoniae	Phenotype	Apraxia_of_speech	-0.608495	0.991818	28	16	0.545078	0.965604
d__Bacteria.p__Pseudomonadota.c__Gammaproteobacteria.o__Enterobacterales_737866.f__Pasteurellaceae.g__Aggregatibacter_736122.__	Phenotype	Apraxia_of_speech	0.604882	0.967311	28	19	0.537426	0.965604
d__Bacteria.p__Patescibacteria.c__Saccharimonadia.o__Saccharimonadales.f__Nanogingivalaceae.g__Nanogingivalis.s__Nanogingivalis.gingivitcus	Phenotype	Dyslexia	0.514232	0.823569	28	16	0.538026	0.965604
d__Bacteria.p__Bacillota_I.c__Bacilli_A.o__Lactobacillales.f__Streptococcaceae.g__Streptococcus.__	Phenotype	Dyslexia	0.724551	1.11044	28	25	0.520042	0.965604
d__Bacteria.p__Actinomycetota.c__Actinomycetes.o__Actinomycetales.f__Micrococcaceae.g__Rothia.s__Rothia.mucilaginosa	Phenotype	Dyslexia	-0.246629	0.37544	28	2	0.517243	0.965604
d__Bacteria.p__Actinomycetota.c__Actinomycetes.o__Actinomycetales.f__Actinomycetaceae.g__Pauljensenia.__	Phenotype	Dyslexia	-0.473452	0.718758	28	27	0.516104	0.965604
d__Bacteria.p__Actinomycetota.c__Coriobacteriia.o__Coriobacteriales.f__Atopobiaceae.g__Lancefieldella.s__Lancefieldella.sp000565075	Phenotype	Dyslexia	-0.238175	0.369337	28	3	0.524884	0.965604
d__Bacteria.p__Bacillota_A_368345.c__Clostridia_258483.o__Lachnospirales.f__Lachnospiraceae.g__Oribacterium.s__Oribacterium.parvum	Phenotype	Dyslexia	1.11669	1.81421	28	19	0.543772	0.965604
d__Bacteria.p__Patescibacteria.c__Saccharimonadia.o__Saccharimonadales.f__UBA10027.g__SDRW01.s__SDRW01.sp007845485	Phenotype	Dyslexia	-0.223495	0.330948	28	6	0.505673	0.965604
d__Bacteria.p__Pseudomonadota.c__Gammaproteobacteria.o__Burkholderiales.f__Neisseriaceae.__.__	Phenotype	Dyslexia	0.574782	0.84402	28	28	0.502128	0.965604
d__Bacteria.p__Pseudomonadota.c__Gammaproteobacteria.o__Burkholderiales.f__Neisseriaceae.g__Kingella_B_563201.__	Phenotype	Dyslexia	0.565491	0.932062	28	22	0.549514	0.965604
d__Bacteria.p__Pseudomonadota.c__Gammaproteobacteria.o__Burkholderiales.f__Neisseriaceae.g__Eikenella_561455.__	Phenotype	Dyslexia	-0.381278	0.623521	28	7	0.546394	0.965604
d__Bacteria.p__Bacillota_C.c__Negativicutes.o__Selenomonadales.f__Selenomonadaceae_42771.g__Centipeda.s__Centipeda.periodontii	Phenotype	Dyslexia	-0.838646	1.39976	28	24	0.554473	0.965604
d__Bacteria.p__Bacillota_A_368345.c__Clostridia_258483.o__Tissierellales.f__Peptoniphilaceae.g__Parvimonas.s__Parvimonas.micra	Phenotype	Apraxia_of_speech	-0.145453	0.225463	28	4	0.52472	0.965604
d__Bacteria.p__Fusobacteriota.c__Fusobacteriia.o__Fusobacteriales.f__Leptotrichiaceae.g__Leptotrichia_A_993758.s__Leptotrichia_A_993758.buccalis	Phenotype	Apraxia_of_speech	0.481645	0.742712	28	14	0.522577	0.965604
d__Bacteria.p__Fusobacteriota.c__Fusobacteriia.o__Fusobacteriales.f__Leptotrichiaceae.g__Leptotrichia_A_993758.s__Leptotrichia_A_993758.wadei	Phenotype	Dyslexia	0.742179	1.11241	28	26	0.510768	0.965604
d__Bacteria.p__Fusobacteriota.c__Fusobacteriia.o__Fusobacteriales.f__Leptotrichiaceae.g__Leptotrichia_A_993758.s__Leptotrichia_A_993758.trevisanii	Phenotype	Dyslexia	0.356606	0.55252	28	7	0.524537	0.965604
d__Bacteria.p__Fusobacteriota.c__Fusobacteriia.o__Fusobacteriales.f__Leptotrichiaceae.g__Pseudoleptotrichia.__	Phenotype	Apraxia_of_speech	-0.653196	1.01812	28	14	0.526991	0.965604
d__Bacteria.p__Fusobacteriota.c__Fusobacteriia.o__Fusobacteriales.f__Leptotrichiaceae.g__Leptotrichia_A_993641.s__Leptotrichia_A.sp001274535	Phenotype	Apraxia_of_speech	0.637267	0.992334	28	23	0.526595	0.965604
d__Bacteria.p__Patescibacteria.c__JAEDAM01.o__BD1.5.f__UBA2023.g__GN02.873.s__GN02.873.sp003260345	Phenotype	Apraxia_of_speech	0.410766	0.698028	28	5	0.561499	0.973789
d__Bacteria.p__Bacillota_C.c__Negativicutes.o__Selenomonadales.f__Selenomonadaceae_42771.g__Centipeda.__	Phenotype	Dyslexia	0.612953	1.05182	28	15	0.565278	0.976926
d__Bacteria.p__Fusobacteriota.c__Fusobacteriia.o__Fusobacteriales.f__Leptotrichiaceae.g__Leptotrichia_A_993758.s__Leptotrichia_A_993758.hofstadii	Phenotype	Dyslexia	-0.390844	0.680096	28	10	0.570638	0.982765
d__Bacteria.p__Bacillota_A_368345.c__Clostridia_258483.o__Lachnospirales.f__Lachnospiraceae.g__Lachnoanaerobaculum.s__Lachnoanaerobaculum.sp000296385	Phenotype	Dyslexia	-0.147829	0.263397	28	3	0.579631	0.987962
d__Bacteria.p__Bacillota_A_368345.c__Clostridia_258483.o__Christensenellales.__.__.__	Phenotype	Apraxia_of_speech	-0.174437	0.310064	28	4	0.578728	0.987962
d__Bacteria.p__Patescibacteria.c__Saccharimonadia.o__Saccharimonadales.f__SDRK01.g__SDRK01.s__SDRK01.sp007845205	Phenotype	Apraxia_of_speech	-0.223573	0.396584	28	5	0.57795	0.987962
d__Bacteria.p__Spirochaetota.c__Spirochaetia.o__Treponematales.f__Treponemataceae.g__Treponema_D.s__Treponema_D.amylovorum	Phenotype	Apraxia_of_speech	-0.39241	0.704862	28	10	0.58267	0.988871
d__Bacteria.p__Pseudomonadota.c__Alphaproteobacteria.__.__.__.__	Phenotype	Dyslexia	-0.479639	0.864965	28	3	0.584151	0.988871
d__Bacteria.p__Pseudomonadota.c__Gammaproteobacteria.o__Burkholderiales.f__Neisseriaceae.g__Eikenella_561455.__	Phenotype	Apraxia_of_speech	0.299913	0.552826	28	7	0.592272	0.999208
d__Bacteria.p__Actinomycetota.c__Actinomycetes.o__Actinomycetales.f__Actinomycetaceae.g__Actinomyces.s__Actinomyces.dentalis	Phenotype	Apraxia_of_speech	0.253019	0.469094	28	3	0.594398	0.999395
d__Bacteria.p__Spirochaetota.c__Spirochaetia.o__Treponematales.f__Treponemataceae.g__Treponema_B_986141.s__Treponema_B_986141.putidum	Phenotype	Apraxia_of_speech	-0.312189	0.633958	28	8	0.626702	0.999972
d__Bacteria.p__Patescibacteria.c__JAEDAM01.o__BD1.5.f__UBA6164.g__JAACSU01.s__JAACSU01.sp010119145	Phenotype	Apraxia_of_speech	0.451893	0.877415	28	15	0.611058	0.999972
d__Bacteria.p__Pseudomonadota.c__Alphaproteobacteria.o__Rhizobiales_505101.f__Beijerinckiaceae.g__Microvirga.__	Phenotype	Apraxia_of_speech	-0.241745	0.468418	28	7	0.610328	0.999972
d__Bacteria.p__Bacteroidota.c__Bacteroidia.o__Bacteroidales.f__Bacteroidaceae.g__Prevotella.s__Prevotella.scopos	Phenotype	Apraxia_of_speech	0.349398	0.686666	28	11	0.615331	0.999972
d__Bacteria.p__Bacillota_C.c__Negativicutes.o__Veillonellales.f__Veillonellaceae.g__Veillonella_A.__	Phenotype	Dyslexia	-0.233453	0.467118	28	28	0.621605	0.999972
d__Bacteria.p__Bacteroidota.c__Bacteroidia.o__Flavobacteriales_B_877923.f__Flavobacteriaceae.g__Capnocytophaga.s__Capnocytophaga.leadbetteri	Phenotype	Dyslexia	0.418248	0.850064	28	26	0.626998	0.999972
d__Bacteria.p__Pseudomonadota.c__Alphaproteobacteria.o__Sphingomonadales.f__Sphingomonadaceae_486827.g__Sphingopyxis_485592.__	Phenotype	Apraxia_of_speech	-0.165666	0.332034	28	5	0.622183	0.999972
d__Bacteria.p__Bacillota_A_368345.c__Clostridia_258483.o__Lachnospirales.f__Lachnospiraceae.g__Blautia_A_141781.s__Blautia_A_141781.fusiformis	Phenotype	Dyslexia	0.0711126	0.143836	28	2	0.625341	0.999972
d__Bacteria.p__Bacillota_A_368345.c__Clostridia_258483.o__Lachnospirales.f__Lachnospiraceae.g__Johnsonella.s__Johnsonella.ignava	Phenotype	Apraxia_of_speech	-0.127214	0.244154	28	3	0.606922	0.999972
d__Bacteria.p__Bacillota_A_368345.c__Clostridia_258483.o__Lachnospirales.f__Lachnospiraceae.g__Oribacterium.s__Oribacterium.sp000160135	Phenotype	Apraxia_of_speech	0.351498	0.704648	28	11	0.622262	0.999972
d__Bacteria.p__Bacillota_A_368345.c__Clostridia_258483.o__Lachnospirales.f__Lachnospiraceae.g__Blautia_A_141781.s__Blautia_A_141781.obeum	Phenotype	Dyslexia	0.142857	0.275417	28	2	0.608535	0.999972
d__Bacteria.p__Pseudomonadota.c__Gammaproteobacteria.o__Burkholderiales.f__Burkholderiaceae_A_595425.g__Lautropia.s__Lautropia.mirabilis	Phenotype	Dyslexia	-0.655827	1.25821	28	27	0.606788	0.999972
d__Bacteria.p__Bacillota_I.c__Bacilli_A.o__Erysipelotrichales.f__Erysipelotrichaceae.g__Bulleidia.s__Bulleidia.moorei	Phenotype	Dyslexia	-0.260642	0.513504	28	5	0.6162	0.999972
d__Bacteria.p__Bacillota_C.c__Negativicutes.o__Veillonellales.f__Veillonellaceae.g__Veillonella_A.s__Veillonella_A.atypica	Phenotype	Dyslexia	0.10543	0.202766	28	3	0.607667	0.999972
d__Bacteria.p__Fusobacteriota.c__Fusobacteriia.o__Fusobacteriales.f__Leptotrichiaceae.g__Pseudoleptotrichia.s__Pseudoleptotrichia.goodfellowii	Phenotype	Apraxia_of_speech	-0.240495	0.464762	28	6	0.609384	0.999972
d__Bacteria.p__Fusobacteriota.c__Fusobacteriia.o__Fusobacteriales.f__Leptotrichiaceae.g__Leptotrichia_A_993758.s__Leptotrichia_A_993758.shahii	Phenotype	Dyslexia	0.359582	0.686438	28	11	0.605004	0.999972
d__Bacteria.p__Bacillota_A_368345.c__Clostridia_258483.o__Oscillospirales.f__Ruminococcaceae.g__Gemmiger_A_73129.s__Gemmiger_A_73129.qucibialis	Phenotype	Dyslexia	-5.28316e-15	0.0939743	28	1	1	1
d__Bacteria.p__Bacillota_A_368345.c__Clostridia_258483.o__Oscillospirales.f__Ruminococcaceae.g__Faecalibacterium.__	Phenotype	Dyslexia	-3.40585e-15	0.0939743	28	1	1	1
d__Bacteria.p__Pseudomonadota.c__Gammaproteobacteria.__.__.__.__	Phenotype	Apraxia_of_speech	0.110117	0.511595	28	7	0.831325	1
d__Bacteria.p__Spirochaetota.c__Spirochaetia.o__Treponematales.f__Treponemataceae.g__Treponema_B_986142.__	Phenotype	Apraxia_of_speech	0.238616	0.681668	28	12	0.729236	1
d__Bacteria.p__Spirochaetota.c__Spirochaetia.o__Treponematales.f__Treponemataceae.g__GCA.2749205.s__	Phenotype	Apraxia_of_speech	0.0909091	0.222177	28	2	0.685896	1
d__Bacteria.p__Spirochaetota.c__Spirochaetia.o__Treponematales.f__Treponemataceae.g__Treponema_D.__	Phenotype	Apraxia_of_speech	0.177695	0.888725	28	11	0.843142	1
d__Bacteria.p__Spirochaetota.c__Spirochaetia.o__Treponematales.f__Treponemataceae.g__Treponema_C.s__Treponema_C.maltophilum	Phenotype	Apraxia_of_speech	-0.176776	0.67832	28	7	0.796529	1
d__Bacteria.p__Spirochaetota.c__Spirochaetia.o__Treponematales.f__Treponemataceae.g__Treponema_C.s__Treponema_C.maltophilum	Phenotype	Dyslexia	0.283564	0.765063	28	7	0.714027	1
d__Bacteria.p__Spirochaetota.c__Spirochaetia.o__Treponematales.f__Treponemataceae.g__Treponema_C.s__Treponema_C.lecithinolyticum	Phenotype	Apraxia_of_speech	-4.29604e-15	0.236988	28	6	1	1
d__Bacteria.p__Spirochaetota.c__Spirochaetia.o__Treponematales.f__Treponemataceae.g__Treponema_C.__	Phenotype	Apraxia_of_speech	-0.1	0.349227	28	3	0.776972	1
d__Bacteria.p__Cyanobacteriota.c__Cyanobacteriia.o__Cyanobacteriales.f__Microcoleaceae.g__Microcoleus.__	Phenotype	Apraxia_of_speech	-0.128719	0.381883	28	7	0.738881	1
d__Bacteria.p__Bacillota_A_368345.c__Clostridia_258483.o__Lachnospirales.f__Lachnospiraceae.g__Johnsonella.s__	Phenotype	Apraxia_of_speech	-0.131487	1.08662	28	18	0.904654	1
d__Bacteria.p__Pseudomonadota.c__Gammaproteobacteria.o__Pseudomonadales_A_650611.f__Pseudomonadaceae.g__Pseudomonas_E_647464.__	Phenotype	Apraxia_of_speech	-0.138033	0.342535	28	4	0.690393	1
d__Bacteria.p__Pseudomonadota.c__Gammaproteobacteria.o__Pseudomonadales_A_650611.f__Pseudomonadaceae.g__Pseudomonas_E_647464.__	Phenotype	Dyslexia	-0.0345486	0.386338	28	4	0.929456	1
d__Bacteria.p__Pseudomonadota.c__Gammaproteobacteria.o__Pseudomonadales_A_660879.f__Moraxellaceae.g__Moraxella_A.s__Faucicola.mancuniensis	Phenotype	Apraxia_of_speech	-0.1	0.266795	28	2	0.710956	1
d__Bacteria.p__Bacillota_A_368345.c__Clostridia_258483.o__Lachnospirales.f__Vallitaleaceae_A_116062.g__W11650.s__	Phenotype	Apraxia_of_speech	5.58485e-16	0.228028	28	3	1	1
d__Bacteria.p__Bacillota_I.c__Bacilli_A.o__Lactobacillales.__.__.__	Phenotype	Apraxia_of_speech	-0.0243022	0.521923	28	5	0.963232	1
d__Bacteria.p__Bacillota_A_368345.c__Clostridia_258483.__.__.__.__	Phenotype	Dyslexia	-4.1855e-15	0.370478	28	2	1	1
d__Bacteria.p__Pseudomonadota.c__Alphaproteobacteria.o__Rhizobiales_505101.f__Beijerinckiaceae.g__Methylobacterium.__	Phenotype	Dyslexia	-4.58216e-16	0.0939743	28	1	1	1
d__Bacteria.p__Pseudomonadota.c__Alphaproteobacteria.o__Rhizobiales_505101.f__Beijerinckiaceae.__.__	Phenotype	Dyslexia	-0.1	0.276626	28	2	0.720764	1
d__Bacteria.p__Pseudomonadota.__.__.__.__.__	Phenotype	Dyslexia	0.142857	0.706825	28	2	0.841465	1
d__Bacteria.p__Pseudomonadota.c__Alphaproteobacteria.o__Rhizobiales_505101.f__Xanthobacteraceae.__.__	Phenotype	Apraxia_of_speech	-0.0176316	0.122633	28	2	0.886831	1
d__Bacteria.p__Patescibacteria.c__Saccharimonadia.o__Saccharimonadales.__.__.__	Phenotype	Dyslexia	0.266451	0.87964	28	9	0.764465	1
d__Bacteria.p__Bacillota_A_368345.c__Clostridia_258483.o__Peptostreptococcales.f__Anaerovoracaceae.g__Mogibacterium_A.__	Phenotype	Dyslexia	-0.355595	0.893012	28	8	0.693865	1
d__Bacteria.p__Bacillota_I.c__Bacilli_A.o__Lactobacillales.f__Lactobacillaceae.g__Lactobacillus.__	Phenotype	Apraxia_of_speech	-0.1	0.895974	28	3	0.912024	1
d__Bacteria.p__Bacteroidota.c__Bacteroidia.o__Bacteroidales.f__Bacteroidaceae.g__Prevotella.s__Prevotella.oulorum	Phenotype	Apraxia_of_speech	0.277205	0.86975	28	25	0.752588	1
d__Bacteria.p__Bacteroidota.c__Bacteroidia.o__Bacteroidales.f__Bacteroidaceae.g__Prevotella.s__Prevotella.oris	Phenotype	Apraxia_of_speech	0.199507	0.786895	28	22	0.801926	1
d__Bacteria.p__Bacteroidota.c__Bacteroidia.o__Bacteroidales.f__Bacteroidaceae.g__Prevotella.s__Prevotella.salivae	Phenotype	Apraxia_of_speech	0.0144938	0.835108	28	27	0.986291	1
d__Bacteria.p__Bacillota_A_368345.c__Clostridia_258483.o__Peptostreptococcales.__.__.__	Phenotype	Dyslexia	-0.0952297	0.467572	28	3	0.840261	1
d__Bacteria.p__Bacteroidota.c__Bacteroidia.o__Bacteroidales.f__Bacteroidaceae.g__Alloprevotella.s__Alloprevotella.rava	Phenotype	Apraxia_of_speech	-0.282771	1.41048	28	17	0.842728	1
d__Bacteria.p__Bacillota_C.c__Negativicutes.o__Veillonellales.f__Veillonellaceae.g__Veillonella_A.__	Phenotype	Apraxia_of_speech	-0.142214	0.414157	28	28	0.734182	1
d__Bacteria.p__Bacteroidota.c__Bacteroidia.o__Bacteroidales.f__Bacteroidaceae.g__Alloprevotella.__	Phenotype	Apraxia_of_speech	-0.0139024	0.38632	28	6	0.971579	1
d__Bacteria.p__Bacteroidota.c__Bacteroidia.o__Bacteroidales.f__Bacteroidaceae.g__Alloprevotella.__	Phenotype	Dyslexia	0.162206	0.435722	28	6	0.71283	1
d__Bacteria.p__Bacteroidota.c__Bacteroidia.o__Bacteroidales.f__Bacteroidaceae.g__Prevotella.s__Prevotella.melaninogenica	Phenotype	Dyslexia	-0.0435542	0.737802	28	28	0.953396	1
d__Bacteria.p__Bacteroidota.c__Bacteroidia.o__Bacteroidales.f__Bacteroidaceae.g__Prevotella.s__Prevotella.intermedia	Phenotype	Dyslexia	0.0943788	1.13887	28	10	0.934615	1
d__Bacteria.p__Bacteroidota.c__Bacteroidia.o__Bacteroidales.f__Bacteroidaceae.g__Prevotella.s__Prevotella.pallens	Phenotype	Dyslexia	0.18706	1.21339	28	26	0.878719	1
d__Bacteria.p__Bacteroidota.c__Bacteroidia.o__Bacteroidales.f__Bacteroidaceae.g__Prevotella.s__Prevotella.aurantiaca	Phenotype	Apraxia_of_speech	0.0909091	0.298811	28	2	0.763466	1
d__Bacteria.p__Bacteroidota.c__Bacteroidia.o__Bacteroidales.f__Bacteroidaceae.g__Prevotella.s__Prevotella.sp001553265	Phenotype	Apraxia_of_speech	-0.0924	1.11599	28	23	0.934673	1
d__Bacteria.p__Bacteroidota.c__Bacteroidia.o__Bacteroidales.f__Bacteroidaceae.g__Prevotella.s__Prevotella.sp001553265	Phenotype	Dyslexia	0.373669	1.2587	28	23	0.769019	1
d__Bacteria.p__Bacteroidota.c__Bacteroidia.o__Bacteroidales.f__Bacteroidaceae.g__Prevotella.s__Prevotella.phocaeensis	Phenotype	Dyslexia	0.0897796	0.842533	28	7	0.915989	1
d__Bacteria.p__Bacteroidota.c__Bacteroidia.o__Bacteroidales.f__Bacteroidaceae.g__Prevotella.s__Prevotella.sp900113305	Phenotype	Dyslexia	-0.208175	0.468499	28	5	0.660616	1
d__Bacteria.p__Bacteroidota.c__Bacteroidia.o__Bacteroidales.f__Bacteroidaceae.g__Prevotella.s__Prevotella.jejuni	Phenotype	Dyslexia	0.222438	1.4254	28	19	0.877245	1
d__Bacteria.p__Bacteroidota.c__Bacteroidia.o__Bacteroidales.f__Bacteroidaceae.g__Prevotella.s__Prevotella.vespertina	Phenotype	Dyslexia	-0.542467	1.12535	28	16	0.633969	1
d__Bacteria.p__Bacteroidota.c__Bacteroidia.o__Bacteroidales.f__Bacteroidaceae.g__Prevotella.s__Prevotella.fusca	Phenotype	Apraxia_of_speech	0.070462	0.199728	28	3	0.727204	1
d__Bacteria.p__Bacteroidota.c__Bacteroidia.o__Bacteroidales.f__Bacteroidaceae.g__Prevotella.s__Prevotella.fusca	Phenotype	Dyslexia	0.0638507	0.225269	28	3	0.779172	1
d__Bacteria.p__Bacteroidota.c__Bacteroidia.o__Bacteroidales.f__Bacteroidaceae.g__Prevotella.s__Prevotella.histicola	Phenotype	Apraxia_of_speech	-0.102	1.06714	28	26	0.924614	1
d__Bacteria.p__Fusobacteriota.c__Fusobacteriia.o__Fusobacteriales.f__Fusobacteriaceae.g__Fusobacterium_C.__	Phenotype	Apraxia_of_speech	-0.144071	0.703212	28	11	0.839328	1
d__Bacteria.p__Fusobacteriota.c__Fusobacteriia.o__Fusobacteriales.f__Fusobacteriaceae.g__Fusobacterium_C.__	Phenotype	Dyslexia	0.0274816	0.793137	28	11	0.972635	1
d__Bacteria.p__Bacteroidota.c__Bacteroidia.o__Bacteroidales.f__Bacteroidaceae.g__Prevotella.s__Prevotella.pleuritidis	Phenotype	Dyslexia	0.0627807	0.785154	28	11	0.936906	1
d__Bacteria.p__Bacillota_I.c__Bacilli_A.__.__.__.__	Phenotype	Dyslexia	-0.163654	0.43765	28	7	0.711603	1
d__Bacteria.p__Cyanobacteriota.c__Cyanobacteriia.o__Cyanobacteriales.f__Coleofasciculaceae.g__Allocoleopsis.s__	Phenotype	Apraxia_of_speech	2.51318e-15	0.151396	28	2	1	1
d__Bacteria.p__Bacteroidota.c__Bacteroidia.o__Bacteroidales.f__Porphyromonadaceae.g__Porphyromonas_A.s__Porphyromonas_A.endodontalis	Phenotype	Dyslexia	0.112386	1.12397	28	13	0.92115	1
d__Bacteria.p__Bacteroidota.c__Bacteroidia.__.__.__.__	Phenotype	Apraxia_of_speech	-0.371599	1.01151	28	18	0.716435	1
d__Bacteria.p__Bacteroidota.c__Bacteroidia.o__Bacteroidales.f__Bacteroidaceae.g__Bacteroides_H_857956.__	Phenotype	Dyslexia	-0.1	0.306672	28	2	0.747077	1
d__Bacteria.p__Bacteroidota.c__Bacteroidia.o__Bacteroidales.f__Bacteroidaceae.g__Bacteroides_H_857956.s__Bacteroides_H_857956.uniformis	Phenotype	Dyslexia	2.23551e-15	0.0939743	28	1	1	1
d__Bacteria.p__Bacteroidota.c__Bacteroidia.o__Flavobacteriales_B_877923.f__Flavobacteriaceae.g__Capnocytophaga.s__Capnocytophaga.ochracea	Phenotype	Apraxia_of_speech	-0.208378	0.748312	28	15	0.782946	1
d__Bacteria.p__Bacteroidota.c__Bacteroidia.o__Flavobacteriales_B_877923.f__Flavobacteriaceae.g__Capnocytophaga.s__Capnocytophaga.ochracea	Phenotype	Dyslexia	-0.18295	0.844005	28	15	0.830151	1
d__Bacteria.p__Bacteroidota.c__Bacteroidia.o__Bacteroidales.f__Paludibacteraceae.g__F0058.s__F0058.sp000163695	Phenotype	Dyslexia	0.217932	1.41211	28	15	0.878588	1
d__Bacteria.p__Bacteroidota.c__Bacteroidia.o__Flavobacteriales_B_877923.f__Flavobacteriaceae.g__Capnocytophaga.s__Capnocytophaga.periodontitidis	Phenotype	Dyslexia	-0.132941	0.833529	28	12	0.874563	1
d__Bacteria.p__Bacteroidota.c__Bacteroidia.o__Flavobacteriales_B_877923.f__Flavobacteriaceae.g__Capnocytophaga.s__Capnocytophaga.sputigena	Phenotype	Apraxia_of_speech	-0.154101	0.744828	28	28	0.837768	1
d__Bacteria.p__Bacteroidota.c__Bacteroidia.o__Flavobacteriales_B_877923.f__Flavobacteriaceae.g__Capnocytophaga.__	Phenotype	Dyslexia	-0.224216	0.942063	28	21	0.813817	1
d__Bacteria.p__Bacteroidota.c__Bacteroidia.o__Flavobacteriales_B_877923.f__Flavobacteriaceae.g__Capnocytophaga.s__Capnocytophaga.haemolytica	Phenotype	Dyslexia	0.142857	0.311699	28	2	0.650683	1
d__Bacteria.p__Bacteroidota.c__Bacteroidia.o__Bacteroidales.f__Porphyromonadaceae.g__Porphyromonas_A.s__Porphyromonas_A.uenonis	Phenotype	Apraxia_of_speech	-0.0649392	0.457391	28	4	0.888236	1
d__Bacteria.p__Bacteroidota.c__Bacteroidia.o__Bacteroidales.f__Porphyromonadaceae.g__Porphyromonas_A.s__Porphyromonas_A.pasteri	Phenotype	Apraxia_of_speech	-0.0376573	0.785953	28	12	0.962166	1
d__Bacteria.p__Bacteroidota.c__Bacteroidia.o__Bacteroidales.f__Porphyromonadaceae.g__Porphyromonas_A.s__Porphyromonas_A.catoniae	Phenotype	Dyslexia	-0.213725	1.11865	28	16	0.850025	1
d__Bacteria.p__Bacteroidota.c__Bacteroidia.o__Bacteroidales.f__UBA932.g__Cryptobacteroides.s__Cryptobacteroides.sp902787255	Phenotype	Dyslexia	0.151437	0.480445	28	3	0.755225	1
d__Bacteria.p__Bacteroidota.c__Bacteroidia.o__Bacteroidales.f__Tannerellaceae.g__Tannerella.s__Tannerella.serpentiformis	Phenotype	Apraxia_of_speech	-0.46616	1.0426	28	21	0.658643	1
d__Bacteria.p__Bacteroidota.c__Bacteroidia.o__Bacteroidales.f__Tannerellaceae.g__Tannerella.s__Tannerella.serpentiformis	Phenotype	Dyslexia	-0.164885	1.17592	28	21	0.889612	1
d__Bacteria.p__Bacteroidota.c__Bacteroidia.o__Bacteroidales.f__UBA932.g__Coprenecus.s__Coprenecus.sp900544175	Phenotype	Dyslexia	4.12053e-15	0.0939743	28	1	1	1
d__Bacteria.p__Bacteroidota.c__Bacteroidia.o__Bacteroidales.f__Porphyromonadaceae.g__Porphyromonas_A.s__Porphyromonas_A.gingivalis	Phenotype	Apraxia_of_speech	-0.1	0.301976	28	2	0.74329	1
d__Bacteria.p__Bacteroidota.c__Bacteroidia.o__Flavobacteriales_B_877923.f__Flavobacteriaceae.g__Capnocytophaga.s__Capnocytophaga.gingivalis	Phenotype	Apraxia_of_speech	0.301901	0.713801	28	24	0.675949	1
d__Bacteria.p__Bacteroidota.c__Bacteroidia.o__Flavobacteriales_B_877923.f__Flavobacteriaceae.g__Capnocytophaga.s__Capnocytophaga.gingivalis	Phenotype	Dyslexia	0.376712	0.805081	28	24	0.643897	1
d__Bacteria.p__Bacteroidota.c__Bacteroidia.o__Flavobacteriales_B_877923.f__Flavobacteriaceae.g__Capnocytophaga.s__Capnocytophaga.sp000192225	Phenotype	Dyslexia	0.080671	1.23266	28	13	0.948341	1
d__Bacteria.p__Pseudomonadota.c__Gammaproteobacteria.o__Enterobacterales_737866.f__Pasteurellaceae.__.__	Phenotype	Dyslexia	-0.177806	0.415722	28	28	0.672528	1
d__Bacteria.p__Pseudomonadota.c__Gammaproteobacteria.o__Enterobacterales_737866.__.__.__	Phenotype	Apraxia_of_speech	-0.1	0.302579	28	2	0.743782	1
d__Bacteria.p__Pseudomonadota.c__Gammaproteobacteria.o__UBA11654.f__UBA11654.g__DTSX01.s__DTSX01.sp012965065	Phenotype	Dyslexia	-0.1	0.342734	28	3	0.772869	1
d__Bacteria.p__Campylobacterota_A.c__Campylobacteria.o__Campylobacterales.f__Campylobacteraceae.g__Campylobacter_A_477346.s__Campylobacter_A_477346.concisus	Phenotype	Apraxia_of_speech	-0.17081	0.582888	28	28	0.771909	1
d__Bacteria.p__Campylobacterota_A.c__Campylobacteria.o__Campylobacterales.f__Campylobacteraceae.g__Campylobacter_B.s__Campylobacter_B.gracilis	Phenotype	Dyslexia	-0.100149	0.775916	28	17	0.898333	1
d__Bacteria.p__Campylobacterota_A.c__Campylobacteria.o__Campylobacterales.f__Campylobacteraceae.g__Campylobacter_A_477346.s__Campylobacter_A_477346.showae	Phenotype	Apraxia_of_speech	0.0909091	0.201694	28	2	0.65607	1
d__Bacteria.p__Campylobacterota_A.c__Campylobacteria.o__Campylobacterales.f__Campylobacteraceae.__.__	Phenotype	Dyslexia	0.36777	1.28687	28	11	0.777397	1
d__Bacteria.p__Bacteroidota.c__Bacteroidia.o__Flavobacteriales_B_877923.f__Weeksellaceae.__.__	Phenotype	Apraxia_of_speech	-0.337803	0.842779	28	28	0.691957	1
d__Bacteria.p__Pseudomonadota.c__Gammaproteobacteria.o__Cardiobacteriales.f__Cardiobacteriaceae.g__Cardiobacterium.s__Cardiobacterium.valvarum	Phenotype	Apraxia_of_speech	-0.405027	0.91804	28	15	0.66287	1
d__Bacteria.p__Pseudomonadota.c__Gammaproteobacteria.o__Cardiobacteriales.f__Cardiobacteriaceae.g__Cardiobacterium.s__Cardiobacterium.valvarum	Phenotype	Dyslexia	0.386911	1.03544	28	15	0.7118	1
d__Bacteria.p__Pseudomonadota.c__Gammaproteobacteria.o__Cardiobacteriales.f__Cardiobacteriaceae.__.__	Phenotype	Apraxia_of_speech	1.80434e-15	0.23155	28	2	1	1
d__Bacteria.p__Pseudomonadota.c__Gammaproteobacteria.o__Enterobacterales_737866.f__Pasteurellaceae.g__Aggregatibacter_736122.__	Phenotype	Dyslexia	0.385072	1.09101	28	19	0.727084	1
d__Bacteria.p__Pseudomonadota.c__Gammaproteobacteria.o__Burkholderiales.f__Neisseriaceae.g__Neisseria_563205.__	Phenotype	Apraxia_of_speech	0.420015	0.860262	28	28	0.629634	1
d__Bacteria.p__Pseudomonadota.c__Gammaproteobacteria.o__Burkholderiales.f__Neisseriaceae.g__Neisseria_563205.__	Phenotype	Dyslexia	0.286871	0.97027	28	28	0.769931	1
d__Bacteria.p__Pseudomonadota.c__Gammaproteobacteria.o__Cardiobacteriales.f__Cardiobacteriaceae.g__Cardiobacterium.__	Phenotype	Apraxia_of_speech	-0.040674	0.282416	28	4	0.886638	1
d__Bacteria.p__Desulfobacterota_G_459543.c__Desulfobulbia.o__Desulfobulbales.f__Desulfobulbaceae.g__Desulfobulbus.s__Desulfobulbus.oralis	Phenotype	Apraxia_of_speech	-2.36282e-15	0.18712	28	2	1	1
d__Bacteria.p__Bacillota_I.c__Bacilli_A.o__Erysipelotrichales.f__Erysipelotrichaceae.g__Bulleidia.s__Solobacterium.moorei	Phenotype	Dyslexia	0.142857	0.549194	28	4	0.796901	1
d__Bacteria.p__Cyanobacteriota.c__Cyanobacteriia.o__Cyanobacteriales.f__Microcoleaceae.g__Planktothrix.s__Planktothrix.agardhii	Phenotype	Apraxia_of_speech	-0.0995498	0.218336	28	5	0.652364	1
d__Bacteria.p__Pseudomonadota.c__Gammaproteobacteria.o__Enterobacterales_737866.f__Pasteurellaceae.g__Haemophilus_A.__	Phenotype	Dyslexia	0.329921	1.49077	28	16	0.82665	1
d__Bacteria.p__Spirochaetota.c__Spirochaetia.o__Treponematales.f__Treponemataceae.g__Treponema_B_986141.s__Treponema_B_986141.denticola	Phenotype	Apraxia_of_speech	0.0909091	0.528915	28	4	0.864917	1
d__Bacteria.p__Bacillota_I.c__Bacilli_A.o__Lactobacillales.f__Streptococcaceae.__.__	Phenotype	Apraxia_of_speech	3.54423e-16	0.080904	28	1	1	1
d__Bacteria.p__Patescibacteria.c__Saccharimonadia.o__Saccharimonadales.f__Nanosyncoccaceae.g__Nanosyncoccus.s__Nanosyncoccus.sp007845165	Phenotype	Dyslexia	-0.278096	0.630359	28	24	0.662882	1
d__Bacteria.p__Patescibacteria.c__Saccharimonadia.o__Saccharimonadales.f__Nanosyncoccaceae.g__Nanosyncoccus.s__Nanosyncoccus.sp003979185	Phenotype	Dyslexia	0.130449	0.487176	28	5	0.791076	1
d__Bacteria.p__Patescibacteria.c__Saccharimonadia.o__Saccharimonadales.f__Saccharimonadaceae.g__Saccharimonas.s__Saccharimonas.aalborgensis	Phenotype	Apraxia_of_speech	0.0986195	0.997585	28	11	0.922039	1
d__Bacteria.p__Bacillota_C.c__Negativicutes.__.__.__.__	Phenotype	Dyslexia	0.131773	0.37057	28	4	0.725128	1
d__Bacteria.p__Actinomycetota.__.__.__.__.__	Phenotype	Apraxia_of_speech	-0.00480974	0.153101	28	3	0.975188	1
d__Bacteria.p__Actinomycetota.__.__.__.__.__	Phenotype	Dyslexia	0.0350639	0.172679	28	3	0.840733	1
d__Bacteria.p__Bacillota_A_368345.c__Clostridia_258483.o__Oscillospirales.f__Acutalibacteraceae.g__Ruminococcus_E.s__Ruminococcus_E.bromii_B	Phenotype	Dyslexia	-5.28316e-15	0.0939743	28	1	1	1
d__Bacteria.p__Actinomycetota.c__Actinomycetes.o__Actinomycetales.f__Actinomycetaceae.g__Actinomyces.s__Actinomyces.graevenitzii	Phenotype	Dyslexia	-0.17745	0.941981	28	27	0.8521	1
d__Bacteria.p__Actinomycetota.c__Actinomycetes.o__Actinomycetales.f__Micrococcaceae.__.__	Phenotype	Apraxia_of_speech	-0.19621	0.484367	28	3	0.68886	1
d__Bacteria.p__Actinomycetota.c__Actinomycetes.o__Actinomycetales.f__Actinomycetaceae.g__Actinomyces.__	Phenotype	Apraxia_of_speech	0.103616	0.679448	28	28	0.880017	1
d__Bacteria.p__Actinomycetota.c__Actinomycetes.o__Actinomycetales.f__Actinomycetaceae.g__Actinomyces.__	Phenotype	Dyslexia	0.0633903	0.766334	28	28	0.934734	1
d__Bacteria.p__Actinomycetota.c__Actinomycetes.o__Actinomycetales.f__Actinomycetaceae.g__Peptidiphaga.s__Peptidiphaga.sp000466165	Phenotype	Apraxia_of_speech	0.0909091	0.28981	28	4	0.756363	1
d__Bacteria.p__Actinomycetota.c__Actinomycetes.o__Actinomycetales.f__Actinomycetaceae.g__Actinomyces.s__Actinomyces.dentalis	Phenotype	Dyslexia	-0.0700473	0.529081	28	3	0.895732	1
d__Bacteria.p__Bacillota_A_368345.c__Clostridia_258483.o__Peptostreptococcales.f__Filifactoraceae.g__.__	Phenotype	Dyslexia	-4.49325e-15	0.245126	28	2	1	1
d__Bacteria.p__Bacillota_A_368345.c__Clostridia_258483.o__Lachnospirales.f__Lachnospiraceae.g__Johnsonella.__	Phenotype	Apraxia_of_speech	3.13611e-15	0.319897	28	2	1	1
d__Bacteria.p__Actinomycetota.c__Coriobacteriia.o__Coriobacteriales.f__Atopobiaceae.g__Lancefieldella.__	Phenotype	Apraxia_of_speech	0.142071	0.656456	28	11	0.830416	1
d__Bacteria.p__Actinomycetota.c__Coriobacteriia.o__Coriobacteriales.f__Atopobiaceae.g__Lancefieldella.s__Lancefieldella.sp000565075	Phenotype	Apraxia_of_speech	0.0879619	0.327462	28	3	0.790428	1
d__Bacteria.p__Bacillota_A_368345.c__Clostridia_258483.o__Lachnospirales.f__Lachnospiraceae.g__Blautia_A_141781.__	Phenotype	Dyslexia	3.46227e-16	0.0939743	28	1	1	1
d__Bacteria.p__Bacillota_A_368345.c__Clostridia_258483.o__Lachnospirales.f__Lachnospiraceae.g__Lachnoanaerobaculum.__	Phenotype	Apraxia_of_speech	-0.0510114	0.529014	28	28	0.92395	1
d__Bacteria.p__Bacillota_A_368345.c__Clostridia_258483.o__Lachnospirales.f__Lachnospiraceae.g__Lachnoanaerobaculum.s__Lachnoanaerobaculum.saburreum	Phenotype	Apraxia_of_speech	-0.0244891	0.293923	28	4	0.934262	1
d__Bacteria.p__Bacillota_A_368345.c__Clostridia_258483.o__Lachnospirales.f__Lachnospiraceae.g__Lachnoanaerobaculum.s__Lachnoanaerobaculum.saburreum	Phenotype	Dyslexia	-0.139319	0.33151	28	4	0.677888	1
d__Bacteria.p__Bacillota_A_368345.c__Clostridia_258483.o__Lachnospirales.f__Lachnospiraceae.g__Moryella.s__Stomatobaculum.longum	Phenotype	Apraxia_of_speech	0.0818682	0.818841	28	20	0.921157	1
d__Bacteria.p__Bacillota_A_368345.c__Clostridia_258483.o__Lachnospirales.f__Lachnospiraceae.g__Moryella.__	Phenotype	Dyslexia	0.243044	1.42794	28	23	0.866219	1
d__Bacteria.p__Bacillota_A_368345.c__Clostridia_258483.o__Lachnospirales.f__Lachnospiraceae.g__F0428.s__F0428.sp003043955	Phenotype	Apraxia_of_speech	0.267386	1.27063	28	18	0.835033	1
d__Bacteria.p__Bacillota_A_368345.c__Clostridia_258483.o__Lachnospirales.f__Lachnospiraceae.g__F0428.s__F0428.sp003043955	Phenotype	Dyslexia	0.327325	1.43311	28	18	0.821192	1
d__Bacteria.p__Bacillota_A_368345.c__Clostridia_258483.o__Lachnospirales.f__Lachnospiraceae.g__Oribacterium.s__Oribacterium.parvum	Phenotype	Apraxia_of_speech	0.362699	1.60851	28	19	0.823434	1
d__Bacteria.p__Bacillota_A_368345.c__Clostridia_258483.o__Lachnospirales.f__Lachnospiraceae.g__Oribacterium.s__Oribacterium.asaccharolyticum	Phenotype	Apraxia_of_speech	0.248463	0.933684	28	25	0.792337	1
d__Bacteria.p__Bacillota_A_368345.c__Clostridia_258483.o__Lachnospirales.f__Lachnospiraceae.g__Fusicatenibacter.s__Fusicatenibacter.saccharivorans	Phenotype	Dyslexia	-1.53451e-15	0.0939743	28	1	1	1
d__Bacteria.p__Bacillota_A_368345.c__Clostridia_258483.o__Lachnospirales.f__Lachnospiraceae.g__Coprococcus_A_187866.s__Coprococcus_A_187866.catus_A	Phenotype	Dyslexia	-4.34878e-15	0.0939743	28	1	1	1
d__Bacteria.p__Bacillota_A_368345.c__Clostridia_258483.o__Peptostreptococcales.f__Anaerovoracaceae.g__Eubacterium_B.s__Eubacterium_B.sulci	Phenotype	Dyslexia	-0.332225	1.12458	28	9	0.770113	1
d__Bacteria.p__Bacillota_A_368345.c__Clostridia_258483.o__Peptostreptococcales.f__Anaerovoracaceae.g__Eubacterium_B.__	Phenotype	Dyslexia	-4.56848e-15	0.384976	28	3	1	1
d__Bacteria.p__Synergistota.c__Synergistia.o__Synergistales.f__Aminobacteriaceae.g__Fretibacterium.s__Fretibacterium.fastidiosum	Phenotype	Dyslexia	0.119177	0.442316	28	5	0.789804	1
d__Bacteria.p__Synergistota.c__Synergistia.o__Synergistales.f__Aminobacteriaceae.g__CAJPSE01.s__CAJPSE01.sp003860125	Phenotype	Apraxia_of_speech	-0.124965	0.424037	28	6	0.770655	1
d__Bacteria.p__Bacillota_A_368345.c__Clostridia_258483.o__Peptostreptococcales.f__Peptostreptococcaceae_256921.g__Peptostreptococcus.s__Peptostreptococcus.stomatis	Phenotype	Apraxia_of_speech	0.0825132	0.304781	28	4	0.788821	1
d__Bacteria.p__Bacillota_A_368345.c__Clostridia_258483.o__Peptostreptococcales.f__Peptostreptococcaceae_256921.g__Peptostreptococcus.__	Phenotype	Dyslexia	-5.89013e-16	0.0939743	28	1	1	1
d__Bacteria.p__Patescibacteria.c__Saccharimonadia.o__Saccharimonadales.f__Nanosynbacteraceae.g__Nanosynbacter.s__	Phenotype	Dyslexia	0.111197	0.86275	28	25	0.898478	1
d__Bacteria.p__Patescibacteria.c__Saccharimonadia.o__Saccharimonadales.f__UBA10027.g__SDRW01.s__SDRW01.sp007845485	Phenotype	Apraxia_of_speech	-0.0622781	0.293425	28	6	0.833637	1
d__Bacteria.p__Pseudomonadota.c__Gammaproteobacteria.o__Burkholderiales.f__Neisseriaceae.g__Simonsiella.s__Simonsiella.muelleri	Phenotype	Dyslexia	-0.00378425	0.164702	28	2	0.981852	1
d__Bacteria.p__Pseudomonadota.c__Gammaproteobacteria.o__Burkholderiales.f__Neisseriaceae.__.__	Phenotype	Apraxia_of_speech	-0.193604	0.748325	28	28	0.797972	1
d__Bacteria.p__Pseudomonadota.c__Gammaproteobacteria.o__Burkholderiales.f__Burkholderiaceae_A_595421.__.__	Phenotype	Apraxia_of_speech	0.0909091	0.387604	28	4	0.816475	1
d__Bacteria.p__Pseudomonadota.c__Gammaproteobacteria.o__Burkholderiales.f__Burkholderiaceae_A_595421.g__Ottowia_589937.s__Ottowia.massiliensis	Phenotype	Apraxia_of_speech	-0.302223	0.818687	28	11	0.71512	1
d__Bacteria.p__Pseudomonadota.c__Gammaproteobacteria.o__Burkholderiales.f__Burkholderiaceae_A_595421.g__Ottowia_589937.s__Ottowia.massiliensis	Phenotype	Dyslexia	-0.135414	0.923379	28	11	0.884584	1
d__Bacteria.p__Pseudomonadota.c__Gammaproteobacteria.o__Burkholderiales.f__Neisseriaceae.g__.s__	Phenotype	Apraxia_of_speech	0.0622364	0.296765	28	4	0.835589	1
d__Bacteria.p__Bacillota_C.c__Negativicutes.o__Veillonellales.f__Veillonellaceae.g__Veillonella_A.s__Veillonella_A.dispar	Phenotype	Dyslexia	0.0828853	0.307612	28	4	0.789797	1
d__Bacteria.p__Actinomycetota.c__Actinomycetes.o__Actinomycetales.f__Bifidobacteriaceae.g__Alloscardovia.s__Alloscardovia.omnicolens	Phenotype	Dyslexia	-0.156794	0.93027	28	7	0.86751	1
d__Bacteria.p__Actinomycetota.c__Actinomycetes.o__Mycobacteriales.f__Mycobacteriaceae.g__Corynebacterium.s__Corynebacterium.durum	Phenotype	Dyslexia	0.386176	1.14052	28	25	0.73774	1
d__Bacteria.p__Pseudomonadota.c__Gammaproteobacteria.o__Burkholderiales.f__Neisseriaceae.g__Eikenella_561455.s__Eikenella.corrodens	Phenotype	Apraxia_of_speech	-0.0976864	0.415986	28	6	0.816253	1
d__Bacteria.p__Pseudomonadota.c__Gammaproteobacteria.o__Burkholderiales.f__Neisseriaceae.g__Eikenella_561455.s__Eikenella.corrodens	Phenotype	Dyslexia	0.0128256	0.469182	28	6	0.978409	1
d__Bacteria.p__Pseudomonadota.c__Gammaproteobacteria.o__Burkholderiales.f__Neisseriaceae.g__Neisseria_561469.__	Phenotype	Dyslexia	-0.0707551	0.468459	28	3	0.881158	1
d__Bacteria.p__Actinomycetota.c__Actinomycetes.o__Mycobacteriales.f__Mycobacteriaceae.g__Corynebacterium.__	Phenotype	Dyslexia	-0.08636	0.730586	28	4	0.906849	1
d__Bacteria.p__Actinomycetota.c__Actinomycetes.o__Mycobacteriales.f__Mycobacteriaceae.g__Corynebacterium.s__Corynebacterium.matruchotii	Phenotype	Apraxia_of_speech	-0.120487	0.888714	28	25	0.893243	1
d__Bacteria.p__Actinomycetota.c__Actinomycetes.o__Actinomycetales.f__Actinomycetaceae.g__Pauljensenia.s__Pauljensenia.sp000308055	Phenotype	Dyslexia	0.254461	1.03012	28	21	0.806909	1
d__Bacteria.p__Patescibacteria.c__Saccharimonadia.o__Saccharimonadales.f__Nanoperiomorbaceae.g__Nanoperiomorbus.s__	Phenotype	Apraxia_of_speech	-0.154993	0.523311	28	5	0.769541	1
d__Bacteria.p__Bacillota_I.c__Bacilli_A.o__Staphylococcales.f__Gemellaceae.g__Gemella.__	Phenotype	Apraxia_of_speech	0.203081	0.621433	28	28	0.746543	1
d__Bacteria.p__Bacillota_I.c__Bacilli_A.o__Staphylococcales.f__Gemellaceae.g__Gemella.__	Phenotype	Dyslexia	0.200188	0.700901	28	28	0.777526	1
d__Bacteria.p__Bacillota_I.c__Bacilli_A.o__Bacillales_B_310392.f__Bacillaceae_G.g__Bacillus_A.__	Phenotype	Apraxia_of_speech	-1.35325e-15	0.137891	28	2	1	1
d__Bacteria.p__Bacillota_I.c__Bacilli_A.o__Staphylococcales.f__Staphylococcaceae.g__Staphylococcus.__	Phenotype	Apraxia_of_speech	-0.300892	0.729515	28	12	0.683522	1
d__Bacteria.p__Bacillota_I.c__Bacilli_A.o__Staphylococcales.f__Staphylococcaceae.g__Staphylococcus.__	Phenotype	Dyslexia	-0.262935	0.822804	28	12	0.751957	1
d__Bacteria.p__Bacillota_I.c__Bacilli_A.o__Lactobacillales.f__Lactobacillaceae.g__Limosilactobacillus.__	Phenotype	Apraxia_of_speech	3.75904e-16	0.080904	28	1	1	1
d__Bacteria.p__Bacillota_I.c__Bacilli_A.o__Lactobacillales.f__Lactobacillaceae.g__Lacticaseibacillus.__	Phenotype	Apraxia_of_speech	-1.52509e-15	0.080904	28	1	1	1
d__Bacteria.p__Bacillota_C.c__Negativicutes.o__Veillonellales.f__Megasphaeraceae.g__Anaeroglobus_38550.s__Anaeroglobus.geminatus	Phenotype	Apraxia_of_speech	-0.257685	0.605423	28	8	0.67402	1
d__Bacteria.p__Bacillota_C.c__Negativicutes.o__Veillonellales.f__Megasphaeraceae.g__Anaeroglobus_38550.s__Anaeroglobus.geminatus	Phenotype	Dyslexia	0.10411	0.682843	28	8	0.880044	1
d__Bacteria.p__Bacillota_C.c__Negativicutes.o__Selenomonadales.f__Selenomonadaceae_42771.g__Selenomonas_A_42762.s__Selenomonas.sputigena	Phenotype	Apraxia_of_speech	0.15825	0.965165	28	20	0.871079	1
d__Bacteria.p__Bacillota_C.c__Negativicutes.o__Veillonellales.f__Veillonellaceae.g__Veillonella_A.s__Veillonella_A.montpellierensis	Phenotype	Apraxia_of_speech	-0.1	0.336997	28	2	0.769118	1
d__Bacteria.p__Bacillota_C.c__Negativicutes.o__Veillonellales.f__Veillonellaceae.g__Veillonella_A.s__Veillonella_A.atypica	Phenotype	Apraxia_of_speech	0.0190823	0.179776	28	3	0.916315	1
d__Bacteria.p__Bacillota_C.c__Negativicutes.o__Veillonellales.f__Dialisteraceae.__.__	Phenotype	Dyslexia	-3.40756e-15	0.0939743	28	1	1	1
d__Bacteria.p__Bacillota_C.c__Negativicutes.o__Veillonellales.f__Megasphaeraceae.g__Anaeroglobus_38550.__	Phenotype	Dyslexia	-0.18206	1.55673	28	25	0.907834	1
d__Bacteria.p__Bacillota_I.c__Bacilli_A.o__Lactobacillales.f__Enterococcaceae.__.__	Phenotype	Apraxia_of_speech	0.168009	0.520384	28	15	0.74949	1
d__Bacteria.p__Bacillota_I.c__Bacilli_A.o__Lactobacillales.f__Enterococcaceae.__.__	Phenotype	Dyslexia	0.223177	0.586929	28	15	0.706975	1
d__Bacteria.p__Bacillota_I.c__Bacilli_A.o__Lactobacillales.f__Aerococcaceae.g__Granulicatella.__	Phenotype	Apraxia_of_speech	-0.0828816	0.270791	28	28	0.762084	1
d__Bacteria.p__Bacillota_I.c__Bacilli_A.o__MOL361.f__Turicibacteraceae.g__Turicibacter.__	Phenotype	Dyslexia	2.22611e-15	0.0939743	28	1	1	1
d__Bacteria.p__Bacillota_C.c__Negativicutes.o__Selenomonadales.f__Selenomonadaceae_42771.g__Centipeda.s__Centipeda.artemidis	Phenotype	Apraxia_of_speech	-0.148636	0.653644	28	12	0.821965	1
d__Bacteria.p__Bacillota_C.c__Negativicutes.o__Selenomonadales.f__Selenomonadaceae_42771.g__Centipeda.s__Centipeda.artemidis	Phenotype	Dyslexia	-0.328021	0.737231	28	12	0.660194	1
d__Bacteria.p__Bacillota_C.c__Negativicutes.o__Selenomonadales.f__Selenomonadaceae_42771.g__Centipeda.__	Phenotype	Apraxia_of_speech	0.0767504	0.932564	28	15	0.935063	1
d__Bacteria.p__Bacillota_C.c__Negativicutes.o__Selenomonadales.f__Selenomonadaceae_42771.__.__	Phenotype	Apraxia_of_speech	-0.1	0.41101	28	2	0.809756	1
d__Bacteria.p__Bacillota_I.c__Bacilli_A.o__Lactobacillales.f__Aerococcaceae.g__Abiotrophia.__	Phenotype	Apraxia_of_speech	0.140615	0.853291	28	27	0.870433	1
d__Bacteria.p__Bacillota_I.c__Bacilli_A.o__Lactobacillales.f__Aerococcaceae.g__Abiotrophia.__	Phenotype	Dyslexia	-0.353916	0.962408	28	27	0.716162	1
d__Bacteria.p__Fusobacteriota.c__Fusobacteriia.o__Fusobacteriales.f__Fusobacteriaceae.g__Fusobacterium_C.s__Fusobacterium_C.periodonticum_D	Phenotype	Dyslexia	0.0027245	0.408525	28	6	0.994732	1
d__Bacteria.p__Bacillota_A_368345.c__Clostridia_258483.o__Lachnospirales.f__Lachnospiraceae.g__Shuttleworthia.s__Shuttleworthia.satelles	Phenotype	Dyslexia	0.227155	0.860672	28	6	0.794	1
d__Bacteria.p__Bacillota_A_368345.c__Clostridia_258483.o__Lachnospirales.f__Lachnospiraceae.g__Anaerobutyricum.__	Phenotype	Dyslexia	-1.53451e-15	0.0939743	28	1	1	1
d__Bacteria.p__Bacillota_A_368345.c__Clostridia_258483.o__Lachnospirales.f__Lachnospiraceae.g__Mediterraneibacter_A_155507.s__Mediterraneibacter_A_155507.faecis	Phenotype	Dyslexia	-5.28316e-15	0.0939743	28	1	1	1
d__Bacteria.p__Fusobacteriota.c__Fusobacteriia.o__Fusobacteriales.f__Leptotrichiaceae.g__Leptotrichia_A_993758.s__	Phenotype	Apraxia_of_speech	-0.225235	1.0414	28	20	0.830523	1
d__Bacteria.p__Fusobacteriota.c__Fusobacteriia.o__Fusobacteriales.f__Leptotrichiaceae.g__Leptotrichia_A_993758.s__	Phenotype	Dyslexia	0.546563	1.17457	28	20	0.645723	1
d__Bacteria.p__Fusobacteriota.c__Fusobacteriia.o__Fusobacteriales.f__Leptotrichiaceae.g__Leptotrichia_A_993758.s__Leptotrichia_A_993758.wadei	Phenotype	Apraxia_of_speech	0.443513	0.986286	28	26	0.656816	1
d__Bacteria.p__Fusobacteriota.c__Fusobacteriia.o__Fusobacteriales.f__Leptotrichiaceae.g__Leptotrichia_A_993758.__	Phenotype	Apraxia_of_speech	-9.02169e-16	0.177973	28	2	1	1
d__Bacteria.p__Fusobacteriota.c__Fusobacteriia.o__Fusobacteriales.f__Leptotrichiaceae.g__Leptotrichia_A_993758.s__Leptotrichia_A_993758.hongkongensis	Phenotype	Dyslexia	-0.267932	0.917309	28	21	0.772632	1
d__Bacteria.p__Fusobacteriota.c__Fusobacteriia.o__Fusobacteriales.f__Leptotrichiaceae.g__Leptotrichia_A_993758.s__Leptotrichia_A_993758.trevisanii	Phenotype	Apraxia_of_speech	-0.219355	0.489876	28	7	0.658171	1
d__Bacteria.p__Fusobacteriota.c__Fusobacteriia.o__Fusobacteriales.f__Leptotrichiaceae.g__Pseudoleptotrichia.__	Phenotype	Dyslexia	0.130356	1.14832	28	14	0.910526	1
d__Bacteria.p__Fusobacteriota.c__Fusobacteriia.o__Fusobacteriales.f__Leptotrichiaceae.g__Pseudoleptotrichia.s__	Phenotype	Dyslexia	-0.1	0.529094	28	2	0.851617	1
d__Bacteria.p__Fusobacteriota.c__Fusobacteriia.o__Fusobacteriales.f__Leptotrichiaceae.g__Leptotrichia_A_993758.s__Leptotrichia_A_993758.shahii	Phenotype	Apraxia_of_speech	-0.14488	0.60861	28	11	0.813782	1
d__Bacteria.p__Patescibacteria.c__JAEDAM01.o__BD1.5.f__UBA6164.g__JAACSU01.__	Phenotype	Dyslexia	0.122386	0.253138	28	3	0.632966	1

## Sheet: S10 Table
S10 Table. MaAsLin2 location comparison results for saliva samples based on Greengenes2
feature	metadata	value	coef	stderr	N	N.not.0	pval	qval
d__Bacteria.p__Spirochaetota.c__Spirochaetia.o__Spirochaetales.f__Spirochaetaceae.g__Treponema.s__uncultured_bacterium	State	Washington	3.28376	0.50384	28	7	6.56838e-07	9.24899e-05
d__Bacteria.p__Spirochaetota.c__Spirochaetia.o__Spirochaetales.f__Spirochaetaceae.g__Treponema.s__Treponema_lecithinolyticum	State	Washington	1.70316	0.26814	28	6	9.9989e-07	9.24899e-05
d__Bacteria.p__Firmicutes.c__Negativicutes.o__Veillonellales.Selenomonadales.f__Selenomonadaceae.g__uncultured.s__Mitsuokella_sp.	State	Washington	1.79911	0.408651	28	5	0.000162639	0.0100294
d__Bacteria.p__Bacteroidota.c__Bacteroidia.o__Bacteroidales.f__Prevotellaceae.g__Prevotella_7.s__Prevotella_denticola	State	Washington	3.06403	0.804945	28	14	0.000772805	0.0357422
d__Bacteria.p__Bacteroidota.c__Bacteroidia.o__Bacteroidales.f__Prevotellaceae.g__Prevotella_7.s__Prevotella_genomosp.	State	Washington	2.3047	0.665031	28	13	0.00185115	0.0684926
d__Bacteria.p__Proteobacteria.c__Gammaproteobacteria.o__Cardiobacteriales.f__Cardiobacteriaceae.g__Cardiobacterium.__	State	Washington	0.445838	0.134932	28	3	0.00277952	0.0734588
d__Bacteria.p__Synergistota.c__Synergistia.o__Synergistales.f__Synergistaceae.g__Fretibacterium.__	State	Washington	1.61093	0.481058	28	8	0.00248568	0.0734588
d__Bacteria.p__Spirochaetota.c__Spirochaetia.o__Spirochaetales.f__Spirochaetaceae.g__Treponema.__	State	Washington	2.83271	0.896642	28	15	0.00398496	0.0746691
d__Bacteria.p__Spirochaetota.c__Spirochaetia.o__Spirochaetales.f__Spirochaetaceae.g__Treponema.s__Treponema_denticola	State	Washington	1.7367	0.545416	28	8	0.00374674	0.0746691
d__Bacteria.p__Bacteroidota.c__Bacteroidia.o__Sphingobacteriales.f__Lentimicrobiaceae.g__Lentimicrobium.s__unidentified	State	Washington	2.5089	0.79545	28	9	0.00403617	0.0746691
d__Bacteria.p__Firmicutes.c__Clostridia.o__Peptostreptococcales.Tissierellales.f__Family_XI.g__Parvimonas.__	State	Washington	1.29686	0.418752	28	4	0.00464505	0.0781213
d__Bacteria.p__Bacteroidota.c__Bacteroidia.o__Bacteroidales.f__Prevotellaceae.g__Alloprevotella.s__Alloprevotella_rava	State	Washington	3.70155	1.24623	28	17	0.00632631	0.0859501
d__Bacteria.p__Actinobacteriota.c__Actinobacteria.o__Actinomycetales.f__Actinomycetaceae.g__F0332.s__uncultured_bacterium	State	Washington	0.83984	0.283852	28	4	0.00650433	0.0859501
d__Bacteria.p__Patescibacteria.c__Saccharimonadia.o__Saccharimonadales.f__Saccharimonadales.g__Saccharimonadales.s__Candidatus_Saccharibacteria	State	Washington	1.32321	0.443436	28	5	0.00611858	0.0859501
d__Bacteria.p__Spirochaetota.c__Spirochaetia.o__Spirochaetales.f__Spirochaetaceae.g__Treponema.s__Treponema_medium	State	Washington	2.00892	0.711767	28	15	0.00901629	0.104251
d__Bacteria.p__Firmicutes.c__Clostridia.o__Lachnospirales.f__Defluviitaleaceae.g__Defluviitaleaceae_UCG.011.__	State	Washington	0.630628	0.221384	28	3	0.00847266	0.104251
d__Bacteria.p__Bacteroidota.c__Bacteroidia.o__Bacteroidales.f__Prevotellaceae.g__Prevotella_7.s__Prevotella_dentalis	State	Washington	1.14466	0.411523	28	3	0.00993391	0.104772
d__Bacteria.p__Spirochaetota.c__Spirochaetia.o__Spirochaetales.f__Spirochaetaceae.g__Treponema.s__unidentified	State	Washington	1.29905	0.468873	28	4	0.010194	0.104772
d__Bacteria.p__Bacteroidota.c__Bacteroidia.o__Bacteroidales.f__Tannerellaceae.g__Tannerella.s__Tannerella_forsythia	State	Washington	1.2181	0.447596	28	7	0.0114428	0.111417
d__Bacteria.p__Patescibacteria.c__Gracilibacteria.o__Gracilibacteria.f__Gracilibacteria.g__Gracilibacteria.s__Gracilibacteria_bacterium	State	Washington	1.81647	0.683935	28	5	0.0133309	0.123311
d__Bacteria.p__Bacteroidota.c__Bacteroidia.o__Bacteroidales.f__Prevotellaceae.g__Prevotella.__	State	Washington	3.19372	1.23411	28	16	0.0155979	0.126294
d__Bacteria.p__Bacteroidota.c__Bacteroidia.o__Bacteroidales.f__Prevotellaceae.g__Prevotella.s__Prevotella_nigrescens	State	Washington	2.24766	0.86312	28	24	0.0150267	0.126294
d__Bacteria.p__Actinobacteriota.c__Actinobacteria.o__Micrococcales.f__Micrococcaceae.g__Rothia.__	State	Washington	1.31553	0.50891	28	28	0.0157014	0.126294
d__Bacteria.p__Bacteroidota.c__Bacteroidia.o__Bacteroidales.f__Porphyromonadaceae.g__Porphyromonas.__	State	Washington	1.95466	0.778407	28	21	0.0185839	0.143251
d__Bacteria.p__Firmicutes.c__Bacilli.o__Lactobacillales.f__Lactobacillaceae.g__Lactobacillus.__	State	Washington	2.10254	0.878568	28	3	0.0242165	0.178592
d__Bacteria.p__Firmicutes.c__Clostridia.o__Lachnospirales.f__Lachnospiraceae.g__Oribacterium.__	State	Washington	-1.18487	0.498474	28	28	0.0250994	0.178592
d__Bacteria.p__Bacteroidota.c__Bacteroidia.o__Bacteroidales.f__Prevotellaceae.g__Prevotella.s__Prevotella_aurantiaca	State	Washington	0.903647	0.392767	28	3	0.0296808	0.196105
d__Bacteria.p__Firmicutes.c__Clostridia.o__Clostridia_vadinBB60_group.f__Clostridia_vadinBB60_group.g__Clostridia_vadinBB60_group.s__Clostridiales_bacterium	State	Washington	0.692475	0.300493	28	4	0.0294392	0.196105
d__Bacteria.p__Proteobacteria.c__Gammaproteobacteria.o__Burkholderiales.f__Burkholderiaceae.g__Lautropia.s__uncultured_bacterium	State	Washington	1.52203	0.686241	28	6	0.0355044	0.226493
d__Bacteria.p__Firmicutes.c__Clostridia.o__Lachnospirales.f__Lachnospiraceae.g__Johnsonella.__	State	Washington	2.11683	0.982569	28	11	0.0406536	0.24261
d__Bacteria.p__Bacteroidota.c__Bacteroidia.o__Bacteroidales.f__Prevotellaceae.g__Prevotella_7.s__Prevotella_pleuritidis	State	Washington	1.35893	0.630581	28	11	0.0405957	0.24261
d__Bacteria.p__Bacteroidota.c__Bacteroidia.o__Bacteroidales.f__Prevotellaceae.g__Prevotella_7.s__Prevotella_baroniae	State	Washington	0.750411	0.358633	28	5	0.0463089	0.265071
d__Bacteria.p__Firmicutes.c__Clostridia.o__Lachnospirales.f__Lachnospiraceae.g__Roseburia.s__Lachnospiraceae_bacterium	State	Washington	0.537423	0.258074	28	3	0.0472829	0.265071
d__Bacteria.p__Bacteroidota.c__Bacteroidia.o__Bacteroidales.f__Prevotellaceae.g__Prevotella.s__Prevotella_micans	State	Washington	1.32744	0.64395	28	5	0.0493949	0.268766
d__Bacteria.p__Bacteroidota.c__Bacteroidia.o__Bacteroidales.f__Prevotellaceae.g__Prevotella.s__Prevotella_oris	State	Washington	1.34622	0.729743	28	20	0.0764898	0.404303
d__Bacteria.p__Cyanobacteria.c__Cyanobacteriia.o__Cyanobacteriales.f__Phormidiaceae.g__Tychonema_CCAP_1459.11B.__	State	Washington	-0.63882	0.355865	28	7	0.0842691	0.406785
d__Bacteria.p__Bacteroidota.c__Bacteroidia.o__Bacteroidales.f__Rikenellaceae.g__Rikenellaceae_RC9_gut_group.s__Porphyromonas.like_sp.	State	Washington	0.571288	0.317444	28	3	0.0835327	0.406785
d__Bacteria.p__Actinobacteriota.c__Actinobacteria.o__Actinomycetales.f__Actinomycetaceae.g__Actinomyces.__	State	Washington	-0.795478	0.438837	28	28	0.081442	0.406785
d__Bacteria.p__Proteobacteria.c__Gammaproteobacteria.o__Burkholderiales.f__Neisseriaceae.g__Eikenella.__	State	Washington	0.873571	0.489842	28	8	0.0862046	0.406785
d__Bacteria.p__Firmicutes.c__Negativicutes.o__Veillonellales.Selenomonadales.f__Selenomonadaceae.g__Selenomonas.s__Selenomonas_sputigena	State	Washington	1.02394	0.577533	28	10	0.0879535	0.406785
d__Bacteria.p__Firmicutes.c__Clostridia.o__Lachnospirales.f__Lachnospiraceae.g__Johnsonella.s__Johnsonella_ignava	State	Washington	0.399116	0.233396	28	3	0.0991682	0.447466
d__Bacteria.p__Firmicutes.c__Clostridia.o__Lachnospirales.f__Lachnospiraceae.__.__	State	Washington	1.44586	0.868733	28	20	0.108053	0.47359
d__Bacteria.p__Bacteroidota.c__Bacteroidia.o__Bacteroidales.f__Prevotellaceae.g__Prevotella.s__Prevotella_oulorum	State	Washington	-1.35145	0.816899	28	25	0.110078	0.47359
d__Bacteria.p__Firmicutes.c__Clostridia.o__Peptococcales.f__Peptococcaceae.g__Peptococcus.__	State	Washington	1.16396	0.711047	28	19	0.113686	0.473901
d__Bacteria.p__Proteobacteria.c__Gammaproteobacteria.o__Cardiobacteriales.f__Cardiobacteriaceae.g__Cardiobacterium.s__uncultured_Cardiobacterium	State	Washington	0.434	0.269725	28	4	0.119683	0.473901
d__Bacteria.p__Proteobacteria.c__Gammaproteobacteria.o__Burkholderiales.f__Neisseriaceae.g__Neisseria.s__Neisseria_oralis	State	Washington	1.67876	1.05102	28	11	0.122288	0.473901
d__Bacteria.p__Firmicutes.c__Bacilli.o__Lactobacillales.f__Carnobacteriaceae.g__Granulicatella.__	State	Washington	-0.598105	0.377839	28	28	0.12552	0.473901
d__Bacteria.p__Firmicutes.c__Clostridia.o__Lachnospirales.f__Lachnospiraceae.g__Shuttleworthia.__	State	Washington	1.16273	0.726946	28	6	0.121798	0.473901
d__Bacteria.p__Patescibacteria.c__Gracilibacteria.o__JGI_0000069.P22.f__JGI_0000069.P22.g__JGI_0000069.P22.s__Candidatus_Gracilibacteria	State	Washington	0.736446	0.465117	28	7	0.12543	0.473901
d__Bacteria.p__Proteobacteria.c__Gammaproteobacteria.o__Enterobacterales.f__Pasteurellaceae.g__Aggregatibacter.__	State	Washington	1.18233	0.779285	28	23	0.141284	0.475227
d__Bacteria.p__Firmicutes.c__Clostridia.o__Peptostreptococcales.Tissierellales.f__Anaerovoracaceae.g__.Eubacterium._nodatum_group.__	State	Washington	-1.44242	0.950201	28	11	0.141078	0.475227
d__Bacteria.p__Patescibacteria.c__Saccharimonadia.o__Saccharimonadales.f__Saccharimonadaceae.g__TM7x.s__uncultured_bacterium	State	Washington	-1.13605	0.738584	28	25	0.136096	0.475227
d__Bacteria.p__Patescibacteria.c__Saccharimonadia.o__Saccharimonadales.f__Saccharimonadaceae.__.__	State	Washington	0.579993	0.380585	28	5	0.139593	0.475227
d__Bacteria.p__Actinobacteriota.c__Actinobacteria.o__Corynebacteriales.f__Corynebacteriaceae.g__Corynebacterium.s__Corynebacterium_matruchotii	State	Washington	1.28303	0.844821	28	25	0.140906	0.475227
d__Bacteria.p__Firmicutes.c__Clostridia.o__Lachnospirales.f__Lachnospiraceae.g__Butyrivibrio.__	State	Washington	-1.24685	0.814661	28	19	0.137966	0.475227
d__Bacteria.p__Firmicutes.c__Negativicutes.o__Veillonellales.Selenomonadales.f__Veillonellaceae.g__Anaeroglobus.s__Anaeroglobus_geminatus	State	Washington	0.757652	0.503116	28	7	0.144141	0.476182
d__Bacteria.p__Campylobacterota.c__Campylobacteria.o__Campylobacterales.f__Campylobacteraceae.g__Campylobacter.s__Campylobacter_showae	State	Washington	1.01057	0.677744	28	17	0.147973	0.480262
d__Bacteria.p__Cyanobacteria.c__Cyanobacteriia.o__Cyanobacteriales.f__Phormidiaceae.g__Planktothrix_NIVA.CYA_15.__	State	Washington	0.381165	0.263822	28	6	0.160463	0.511823
d__Bacteria.p__Firmicutes.c__Clostridia.o__Lachnospirales.f__Lachnospiraceae.g__Johnsonella.s__Firmicutes_oral	State	Washington	-0.434082	0.308544	28	5	0.171307	0.537149
d__Bacteria.p__Bacteroidota.c__Bacteroidia.o__Bacteroidales.f__Prevotellaceae.g__Prevotella.s__Prevotella_shahii	State	Washington	1.12603	0.88455	28	22	0.214282	0.566909
d__Bacteria.p__Bacteroidota.c__Bacteroidia.o__Bacteroidales.f__Prevotellaceae.g__Prevotella.s__Prevotella_intermedia	State	Washington	1.25283	0.925966	28	10	0.187704	0.566909
d__Bacteria.p__Fusobacteriota.c__Fusobacteriia.o__Fusobacteriales.f__Fusobacteriaceae.g__Fusobacterium.__	State	Washington	1.21464	0.943143	28	19	0.209138	0.566909
d__Bacteria.p__Bacteroidota.c__Bacteroidia.o__Bacteroidales.f__Prevotellaceae.g__Prevotella_7.s__Prevotella_veroralis	State	Washington	1.34305	1.05359	28	13	0.213676	0.566909
d__Bacteria.p__Campylobacterota.c__Campylobacteria.o__Campylobacterales.f__Campylobacteraceae.g__Campylobacter.s__Campylobacter_concisus	State	Washington	-0.71689	0.554901	28	28	0.20775	0.566909
d__Bacteria.p__Bacteroidota.c__Bacteroidia.o__Flavobacteriales.f__Weeksellaceae.g__Bergeyella.s__uncultured_bacterium	State	Washington	-1.17564	0.868919	28	27	0.187708	0.566909
d__Bacteria.p__Patescibacteria.c__Saccharimonadia.o__Saccharimonadales.f__Saccharimonadaceae.g__Saccharimonadaceae.s__uncultured_bacterium	State	Washington	-0.825316	0.630039	28	12	0.201672	0.566909
d__Bacteria.p__Actinobacteriota.c__Coriobacteriia.o__Coriobacteriales.f__Atopobiaceae.g__Atopobium.__	State	Washington	-0.849228	0.671935	28	13	0.217497	0.566909
d__Bacteria.p__Firmicutes.c__Bacilli.o__Erysipelotrichales.f__Erysipelotrichaceae.g__Solobacterium.s__uncultured_organism	State	Washington	-0.581097	0.437633	28	5	0.195778	0.566909
d__Bacteria.p__Patescibacteria.c__Gracilibacteria.o__Absconditabacteriales_.SR1..f__Absconditabacteriales_.SR1..g__Absconditabacteriales_.SR1..s__SR1_bacterium	State	Washington	1.40307	1.11033	28	23	0.21757	0.566909
d__Bacteria.p__Fusobacteriota.c__Fusobacteriia.o__Fusobacteriales.f__Leptotrichiaceae.g__Leptotrichia.s__Leptotrichia_sp.	State	Washington	1.36247	1.06032	28	18	0.210135	0.566909
d__Bacteria.p__Fusobacteriota.c__Fusobacteriia.o__Fusobacteriales.f__Leptotrichiaceae.g__Leptotrichia.s__Leptotrichia_wadei	State	Washington	0.624112	0.46399	28	7	0.190209	0.566909
d__Bacteria.p__Bacteroidota.c__Bacteroidia.o__Bacteroidales.f__Prevotellaceae.g__Prevotella.s__Prevotella_oralis	State	Washington	0.82816	0.675098	28	5	0.230919	0.582467
d__Bacteria.p__Proteobacteria.c__Gammaproteobacteria.o__Cardiobacteriales.f__Cardiobacteriaceae.g__Cardiobacterium.s__uncultured_bacterium	State	Washington	-1.05957	0.857162	28	21	0.227459	0.582467
d__Bacteria.p__Proteobacteria.c__Gammaproteobacteria.o__Burkholderiales.f__Neisseriaceae.g__Kingella.s__uncultured_bacterium	State	Washington	0.954941	0.782	28	22	0.232987	0.582467
d__Bacteria.p__Proteobacteria.c__Gammaproteobacteria.o__Enterobacterales.f__Pasteurellaceae.g__Haemophilus.__	State	Washington	-0.924381	0.779641	28	26	0.246484	0.599994
d__Bacteria.p__Bacteroidota.c__Bacteroidia.o__Bacteroidales.f__Rikenellaceae.g__Rikenellaceae_RC9_gut_group.__	State	Washington	0.662321	0.55748	28	3	0.245549	0.599994
d__Bacteria.p__Fusobacteriota.c__Fusobacteriia.o__Fusobacteriales.f__Leptotrichiaceae.g__Leptotrichia.__	State	Washington	0.955659	0.814223	28	27	0.251152	0.603418
d__Bacteria.p__Firmicutes.c__Clostridia.o__Peptostreptococcales.Tissierellales.f__Peptostreptococcaceae.g__Peptostreptococcus.__	State	Washington	-0.814974	0.701169	28	5	0.255668	0.606393
d__Bacteria.p__Firmicutes.c__Clostridia.o__Peptostreptococcales.Tissierellales.f__Anaerovoracaceae.g__Mogibacterium.__	State	Washington	-0.842939	0.749642	28	8	0.271094	0.625551
d__Bacteria.p__Bacteroidota.c__Bacteroidia.o__Bacteroidales.f__Paludibacteraceae.g__F0058.s__uncultured_bacterium	State	Washington	1.31367	1.17527	28	15	0.27389	0.625551
d__Bacteria.p__Firmicutes.c__Bacilli.o__Lactobacillales.f__Aerococcaceae.g__Abiotrophia.s__uncultured_bacterium	State	Washington	-0.882584	0.786921	28	27	0.272299	0.625551
d__Bacteria.p__Patescibacteria.c__Gracilibacteria.o__JGI_0000069.P22.f__JGI_0000069.P22.g__JGI_0000069.P22.__	State	Washington	-0.246558	0.225463	28	3	0.284175	0.625862
d__Bacteria.p__Firmicutes.c__Negativicutes.o__Veillonellales.Selenomonadales.f__Veillonellaceae.__.__	State	Washington	-0.224412	0.202895	28	3	0.278836	0.625862
d__Bacteria.p__Patescibacteria.c__Gracilibacteria.o__JGI_0000069.P22.f__JGI_0000069.P22.g__JGI_0000069.P22.s__Gracilibacteria_bacterium	State	Washington	0.889456	0.81033	28	12	0.282421	0.625862
d__Bacteria.p__Proteobacteria.c__Gammaproteobacteria.o__Pseudomonadales.f__Moraxellaceae.g__Enhydrobacter.__	State	Washington	-0.203559	0.189924	28	3	0.293662	0.633459
d__Bacteria.p__Bacteroidota.c__Bacteroidia.o__Bacteroidales.f__Porphyromonadaceae.g__Porphyromonas.s__uncultured_bacterium	State	Washington	-1.45239	1.36197	28	20	0.296049	0.633459
d__Bacteria.p__Proteobacteria.c__Gammaproteobacteria.o__Pseudomonadales.f__Marinobacteraceae.g__Marinobacter.__	State	Washington	-0.307919	0.291983	28	3	0.301321	0.633459
d__Bacteria.p__Fusobacteriota.c__Fusobacteriia.o__Fusobacteriales.f__Leptotrichiaceae.g__Leptotrichia.s__Leptotrichia_buccalis	State	Washington	0.715259	0.674067	28	11	0.298398	0.633459
d__Bacteria.p__Bacteroidota.c__Bacteroidia.o__Bacteroidales.f__Prevotellaceae.g__Prevotella_7.__	State	Washington	1.29197	1.24519	28	27	0.309026	0.633688
d__Bacteria.p__Bacteroidota.c__Bacteroidia.o__Bacteroidales.f__Prevotellaceae.g__Prevotella.s__Prevotella_maculosa	State	Washington	0.693822	0.672491	28	8	0.311706	0.633688
d__Bacteria.p__Bacteroidota.c__Bacteroidia.o__Bacteroidales.f__Bacteroidaceae.g__Bacteroides.__	State	Washington	-0.31133	0.298209	28	3	0.306096	0.633688
d__Bacteria.p__Fusobacteriota.c__Fusobacteriia.o__Fusobacteriales.f__Leptotrichiaceae.g__Leptotrichia.s__Leptotrichia_shahii	State	Washington	0.558662	0.567054	28	11	0.333605	0.670836
d__Bacteria.p__Spirochaetota.c__Spirochaetia.o__Spirochaetales.f__Spirochaetaceae.g__Treponema.s__Treponema_socranskii	State	Washington	0.675628	0.767824	28	10	0.38696	0.678397
d__Bacteria.p__Cyanobacteria.c__Cyanobacteriia.o__Chloroplast.f__Chloroplast.g__Chloroplast.__	State	Washington	-1.1013	1.25648	28	14	0.388786	0.678397
d__Bacteria.p__Proteobacteria.c__Gammaproteobacteria.o__Pseudomonadales.f__Moraxellaceae.g__Moraxella.__	State	Washington	0.91972	0.963814	28	3	0.348745	0.678397
d__Bacteria.p__Bacteroidota.c__Bacteroidia.o__Bacteroidales.f__Prevotellaceae.g__Alloprevotella.s__uncultured_Bacteroidetes	State	Washington	0.262982	0.295416	28	5	0.381517	0.678397
d__Bacteria.p__Bacteroidota.c__Bacteroidia.o__Bacteroidales.f__Prevotellaceae.g__Prevotella_7.s__Prevotella_scopos	State	Washington	0.568751	0.65541	28	11	0.393455	0.678397
d__Bacteria.p__Bacteroidota.c__Bacteroidia.o__Bacteroidales.f__Prevotellaceae.g__Prevotella_7.s__Prevotella_enoeca	State	Washington	0.304067	0.326065	28	3	0.35964	0.678397
d__Bacteria.p__Bacteroidota.c__Bacteroidia.o__Bacteroidales.f__Prevotellaceae.g__Prevotella_7.s__Prevotella_melaninogenica	State	Washington	-0.555846	0.617649	28	28	0.376413	0.678397
d__Bacteria.p__Proteobacteria.c__Alphaproteobacteria.o__Sphingomonadales.f__Sphingomonadaceae.g__Sphingopyxis.__	State	Washington	-0.272001	0.311621	28	5	0.39073	0.678397
d__Bacteria.p__Proteobacteria.c__Gammaproteobacteria.o__Enterobacterales.f__Pasteurellaceae.__.__	State	Washington	-0.324033	0.357911	28	28	0.373596	0.678397
d__Bacteria.p__Firmicutes.c__Bacilli.o__Erysipelotrichales.f__Erysipelotrichaceae.g__Solobacterium.__	State	Washington	-0.469825	0.491418	28	5	0.347848	0.678397
d__Bacteria.p__Actinobacteriota.c__Actinobacteria.o__Actinomycetales.f__Actinomycetaceae.g__Mobiluncus.s__uncultured_bacterium	State	Washington	0.245613	0.284609	28	3	0.396037	0.678397
d__Bacteria.p__Actinobacteriota.c__Actinobacteria.o__Bifidobacteriales.f__Bifidobacteriaceae.g__Bifidobacterium.__	State	Washington	0.698721	0.774795	28	8	0.375434	0.678397
d__Bacteria.p__Firmicutes.c__Clostridia.o__Lachnospirales.f__Lachnospiraceae.g__uncultured.s__Eubacterium_sp.	State	Washington	1.08221	1.17572	28	18	0.365791	0.678397
d__Bacteria.p__Proteobacteria.c__Gammaproteobacteria.o__Burkholderiales.f__Neisseriaceae.g__Neisseria.s__Neisseria_perflava	State	Washington	-0.994549	1.05765	28	13	0.3557	0.678397
d__Bacteria.p__Firmicutes.c__Bacilli.o__Staphylococcales.f__Gemellaceae.g__Gemella.__	State	Washington	-0.554079	0.574485	28	28	0.343691	0.678397
d__Bacteria.p__Firmicutes.c__Negativicutes.o__Veillonellales.Selenomonadales.f__Selenomonadaceae.__.__	State	Washington	0.724918	0.818569	28	13	0.383955	0.678397
d__Bacteria.p__Bacteroidota.c__Bacteroidia.o__Bacteroidales.f__Prevotellaceae.g__Prevotella_7.s__Prevotella_sp.	State	Washington	-0.87688	1.07141	28	16	0.420547	0.700912
d__Bacteria.p__Bacteroidota.c__Bacteroidia.o__Flavobacteriales.f__Flavobacteriaceae.g__Capnocytophaga.s__Capnocytophaga_granulosa	State	Washington	0.730971	0.884638	28	21	0.416156	0.700912
d__Bacteria.p__Firmicutes.c__Bacilli.__.__.__.__	State	Washington	0.759541	0.926973	28	6	0.420019	0.700912
d__Bacteria.p__Proteobacteria.c__Alphaproteobacteria.o__Rhizobiales.f__Beijerinckiaceae.g__Microvirga.__	State	Washington	-0.351549	0.439918	28	7	0.431459	0.702108
d__Bacteria.p__Bacteroidota.c__Bacteroidia.o__Bacteroidales.f__Prevotellaceae.g__Prevotella.s__Prevotella_pallens	State	Washington	-0.878721	1.08617	28	26	0.42585	0.702108
d__Bacteria.p__Campylobacterota.c__Campylobacteria.o__Campylobacterales.f__Campylobacteraceae.g__Campylobacter.s__Campylobacter_gracilis	State	Washington	-0.333495	0.41842	28	6	0.43265	0.702108
d__Bacteria.p__Bacteroidota.c__Bacteroidia.o__Bacteroidales.f__Prevotellaceae.g__Prevotella_7.s__Prevotella_histicola	State	Washington	-0.79229	1.02235	28	26	0.445349	0.716431
d__Bacteria.p__Fusobacteriota.c__Fusobacteriia.o__Fusobacteriales.f__Leptotrichiaceae.g__Leptotrichia.s__Leptotrichia_trevisanii	State	Washington	0.339176	0.465729	28	7	0.472958	0.754286
d__Bacteria.p__Patescibacteria.c__Saccharimonadia.o__Saccharimonadales.f__Saccharimonadaceae.g__Candidatus_Saccharimonas.s__uncultured_bacterium	State	Washington	-0.371259	0.53662	28	18	0.495166	0.782955
d__Bacteria.p__Proteobacteria.c__Alphaproteobacteria.o__Rickettsiales.f__Mitochondria.g__Mitochondria.__	State	Washington	-0.657338	1.04789	28	12	0.535937	0.794941
d__Bacteria.p__Firmicutes.c__Clostridia.o__Clostridia_UCG.014.f__Clostridia_UCG.014.g__Clostridia_UCG.014.__	State	Washington	-0.548643	0.830143	28	27	0.514489	0.794941
d__Bacteria.p__Bacteroidota.c__Bacteroidia.o__Bacteroidales.f__Prevotellaceae.g__Prevotella_7.s__uncultured_bacterium	State	Washington	0.27852	0.449995	28	8	0.541341	0.794941
d__Bacteria.p__Bacteroidota.c__Bacteroidia.o__Bacteroidales.f__Prevotellaceae.g__Prevotella.s__Prevotella_marshii	State	Washington	0.311536	0.491939	28	5	0.532081	0.794941
d__Bacteria.p__Bacteroidota.c__Bacteroidia.o__Bacteroidales.f__Prevotellaceae.g__Prevotella.s__unidentified	State	Washington	0.301016	0.491688	28	5	0.545716	0.794941
d__Bacteria.p__Bacteroidota.c__Bacteroidia.o__Flavobacteriales.f__Flavobacteriaceae.g__Capnocytophaga.s__uncultured_Capnocytophaga	State	Washington	0.598432	0.921051	28	9	0.521568	0.794941
d__Bacteria.p__Bacteroidota.c__Bacteroidia.o__Bacteroidales.f__Rikenellaceae.g__Rikenellaceae_RC9_gut_group.s__Bacteroidales_oral	State	Washington	0.307887	0.466391	28	5	0.514965	0.794941
d__Bacteria.p__Bacteroidota.c__Bacteroidia.o__Flavobacteriales.f__Weeksellaceae.g__Bergeyella.__	State	Washington	-0.587956	0.933605	28	20	0.534341	0.794941
d__Bacteria.p__Actinobacteriota.c__Actinobacteria.o__Actinomycetales.f__Actinomycetaceae.g__Actinomyces.s__Actinomyces_graevenitzii	State	Washington	-0.490666	0.795437	28	27	0.542697	0.794941
d__Bacteria.p__Fusobacteriota.c__Fusobacteriia.o__Fusobacteriales.f__Leptotrichiaceae.g__Streptobacillus.s__uncultured_bacterium	State	Washington	-0.578954	0.926198	28	12	0.537362	0.794941
d__Bacteria.p__Bacteroidota.c__Bacteroidia.o__Bacteroidales.f__Prevotellaceae.g__Prevotella.s__Prevotella_salivae	State	Washington	-0.477338	0.798086	28	27	0.554946	0.80207
Unassigned.__.__.__.__.__.__	State	Washington	-0.513785	0.8694	28	27	0.559647	0.802594
d__Bacteria.p__Bacteroidota.c__Bacteroidia.o__Bacteroidales.f__Prevotellaceae.g__Alloprevotella.__	State	Washington	0.397921	0.742438	28	10	0.596538	0.830421
d__Bacteria.p__Campylobacterota.c__Campylobacteria.o__Campylobacterales.f__Campylobacteraceae.g__Campylobacter.s__unidentified	State	Washington	0.394106	0.723863	28	10	0.590772	0.830421
d__Bacteria.p__Patescibacteria.c__Saccharimonadia.o__Saccharimonadales.__.__.__	State	Washington	0.243093	0.454143	28	5	0.597005	0.830421
d__Bacteria.p__Firmicutes.c__Negativicutes.o__Veillonellales.Selenomonadales.f__Selenomonadaceae.g__Selenomonas.__	State	Washington	-0.559185	1.01046	28	27	0.584722	0.830421
d__Bacteria.p__Bacteroidota.c__Bacteroidia.o__Bacteroidales.f__Tannerellaceae.g__Tannerella.__	State	Washington	-0.477153	0.978983	28	21	0.630062	0.869861
d__Bacteria.p__Bacteroidota.c__Bacteroidia.o__Bacteroidales.f__Prevotellaceae.g__Prevotella.s__Prevotella_loescheii	State	Washington	0.410944	0.937756	28	22	0.664846	0.869972
d__Bacteria.p__Bacteroidota.c__Bacteroidia.o__Flavobacteriales.f__Flavobacteriaceae.g__Capnocytophaga.s__Capnocytophaga_sputigena	State	Washington	-0.34667	0.787275	28	27	0.663328	0.869972
d__Bacteria.p__Proteobacteria.c__Gammaproteobacteria.o__Burkholderiales.f__Neisseriaceae.g__Neisseria.__	State	Washington	-0.399913	0.857262	28	28	0.644743	0.869972
d__Bacteria.p__Actinobacteriota.c__Actinobacteria.o__Micrococcales.f__Micrococcaceae.g__Rothia.s__Rothia_aeria	State	Washington	0.377725	0.841048	28	24	0.657072	0.869972
d__Bacteria.p__Firmicutes.c__Clostridia.o__Lachnospirales.f__Lachnospiraceae.g__Oribacterium.s__uncultured_organism	State	Washington	-0.348978	0.80382	28	11	0.667762	0.869972
d__Bacteria.p__Actinobacteriota.c__Actinobacteria.o__Bifidobacteriales.f__Bifidobacteriaceae.g__Alloscardovia.s__Alloscardovia_omnicolens	State	Washington	-0.369573	0.793082	28	7	0.645099	0.869972
d__Bacteria.p__Firmicutes.c__Bacilli.o__Staphylococcales.f__Staphylococcaceae.g__Staphylococcus.__	State	Washington	-0.303327	0.684244	28	12	0.661215	0.869972
d__Bacteria.p__Firmicutes.c__Negativicutes.o__Veillonellales.Selenomonadales.f__Veillonellaceae.g__Megasphaera.s__Megasphaera_micronuciformis	State	Washington	-0.613318	1.32693	28	25	0.647778	0.869972
d__Bacteria.p__Firmicutes.c__Clostridia.o__Lachnospirales.f__Lachnospiraceae.g__Oribacterium.s__Oribacterium_asaccharolyticum	State	Washington	0.0937293	0.226567	28	3	0.682492	0.882944
d__Bacteria.p__Firmicutes.c__Clostridia.o__Clostridia_UCG.014.f__Clostridia_UCG.014.g__Clostridia_UCG.014.s__Clostridiales_bacterium	State	Washington	0.472527	1.24473	28	23	0.707308	0.88911
d__Bacteria.p__Bacteroidota.c__Bacteroidia.o__Bacteroidales.f__Porphyromonadaceae.g__Porphyromonas.s__Porphyromonas_uenonis	State	Washington	-0.095266	0.255746	28	3	0.712538	0.88911
d__Bacteria.p__Campylobacterota.c__Campylobacteria.o__Campylobacterales.f__Campylobacteraceae.g__Campylobacter.__	State	Washington	0.519362	1.40267	28	19	0.714184	0.88911
d__Bacteria.p__Firmicutes.c__Clostridia.o__Lachnospirales.f__Lachnospiraceae.g__Stomatobaculum.s__uncultured_bacterium	State	Washington	0.273568	0.728781	28	28	0.710425	0.88911
d__Bacteria.p__Firmicutes.c__Clostridia.o__Lachnospirales.f__Lachnospiraceae.g__Johnsonella.s__uncultured_bacterium	State	Washington	-0.302595	0.795105	28	10	0.706612	0.88911
d__Bacteria.p__Actinobacteriota.c__Actinobacteria.o__Corynebacteriales.f__Corynebacteriaceae.g__Corynebacterium.__	State	Washington	0.231212	0.628855	28	4	0.716094	0.88911
d__Bacteria.p__Spirochaetota.c__Spirochaetia.o__Spirochaetales.f__Spirochaetaceae.g__Treponema.s__Treponema_maltophilum	State	Washington	0.207223	0.640421	28	7	0.74885	0.89649
d__Bacteria.__.__.__.__.__.__	State	Washington	-0.221812	0.701125	28	19	0.754251	0.89649
d__Bacteria.p__Bacteroidota.c__Bacteroidia.o__Bacteroidales.f__Prevotellaceae.__.__	State	Washington	0.148565	0.444707	28	4	0.741004	0.89649
d__Bacteria.p__Proteobacteria.c__Gammaproteobacteria.__.__.__.__	State	Washington	-0.0796966	0.244443	28	3	0.747009	0.89649
d__Bacteria.p__Proteobacteria.c__Gammaproteobacteria.o__Cardiobacteriales.f__Cardiobacteriaceae.g__Cardiobacterium.s__Cardiobacterium_valvarum	State	Washington	-0.284524	0.848808	28	14	0.74016	0.89649
d__Bacteria.p__Patescibacteria.c__Saccharimonadia.o__Saccharimonadales.f__Saccharimonadales.g__Saccharimonadales.s__TM7_phylum	State	Washington	-0.244644	0.705097	28	16	0.731411	0.89649
d__Bacteria.p__Actinobacteriota.c__Actinobacteria.o__Corynebacteriales.f__Corynebacteriaceae.g__Corynebacterium.s__Corynebacterium_durum	State	Washington	0.308423	0.981957	28	25	0.755959	0.89649
d__Bacteria.p__Proteobacteria.c__Gammaproteobacteria.o__Enterobacterales.f__Pasteurellaceae.g__Rodentibacter.__	State	Washington	-0.0921993	0.300978	28	5	0.761791	0.897652
d__Bacteria.p__Bacteroidota.c__Bacteroidia.o__Bacteroidales.f__Prevotellaceae.g__Prevotella.s__Prevotella_nanceiensis	State	Washington	-0.297749	1.03742	28	25	0.776381	0.909054
d__Bacteria.p__Bacteroidota.c__Bacteroidia.o__Bacteroidales.f__Porphyromonadaceae.g__Porphyromonas.s__Porphyromonas_catoniae	State	Washington	-0.260401	0.935155	28	16	0.782863	0.910879
d__Bacteria.p__Firmicutes.c__Clostridia.o__Lachnospirales.f__Lachnospiraceae.g__Blautia.__	State	Washington	0.0929203	0.386831	28	4	0.812052	0.936106
d__Bacteria.p__Fusobacteriota.c__Fusobacteriia.o__Fusobacteriales.f__Leptotrichiaceae.g__Leptotrichia.s__Leptotrichia_hongkongensis	State	Washington	0.19666	0.830476	28	18	0.814665	0.936106
d__Bacteria.p__Bacteroidota.c__Bacteroidia.o__Flavobacteriales.f__Flavobacteriaceae.g__Capnocytophaga.__	State	Washington	0.153168	0.693089	28	28	0.826824	0.936795
d__Bacteria.p__Proteobacteria.c__Gammaproteobacteria.o__Burkholderiales.f__Neisseriaceae.g__Alysiella.__	State	Washington	0.112404	0.516432	28	6	0.829397	0.936795
d__Bacteria.p__Firmicutes.c__Clostridia.o__Peptostreptococcales.Tissierellales.f__Family_XI.g__Parvimonas.s__uncultured_bacterium	State	Washington	0.101934	0.485694	28	6	0.835403	0.936795
d__Bacteria.p__Fusobacteriota.c__Fusobacteriia.o__Fusobacteriales.f__Leptotrichiaceae.g__Leptotrichia.s__Leptotrichia_goodfellowii	State	Washington	0.203057	0.968223	28	16	0.83552	0.936795
d__Bacteria.p__Actinobacteriota.c__Actinobacteria.o__Actinomycetales.f__Actinomycetaceae.g__F0332.s__unidentified	State	Washington	-0.161005	0.792796	28	7	0.840649	0.936868
d__Bacteria.p__Patescibacteria.c__Saccharimonadia.o__Saccharimonadales.f__Saccharimonadaceae.g__Candidatus_Saccharimonas.__	State	Washington	0.229034	1.22108	28	11	0.852673	0.944578
d__Bacteria.p__Firmicutes.c__Bacilli.o__Lactobacillales.__.__.__	State	Washington	-0.185947	1.04197	28	17	0.859748	0.946746
d__Bacteria.p__Firmicutes.__.__.__.__.__	State	Washington	0.0520545	0.329547	28	5	0.87571	0.958618
d__Bacteria.p__Proteobacteria.c__Gammaproteobacteria.o__Burkholderiales.f__Comamonadaceae.__.__	State	Washington	0.161058	1.06764	28	11	0.881256	0.959013
d__Bacteria.p__Proteobacteria.c__Gammaproteobacteria.o__Enterobacterales.f__Pasteurellaceae.g__Actinobacillus.__	State	Washington	0.120383	1.09367	28	12	0.913197	0.982218
d__Bacteria.p__Fusobacteriota.c__Fusobacteriia.o__Fusobacteriales.f__Leptotrichiaceae.g__Leptotrichia.s__uncultured_bacterium	State	Washington	0.109479	0.95041	28	23	0.909178	0.982218
d__Bacteria.p__Bacteroidota.c__Bacteroidia.o__Bacteroidales.f__Prevotellaceae.g__Prevotella.s__Prevotella_saccharolytica	State	Washington	-0.063199	0.694822	28	11	0.928224	0.988749
d__Bacteria.p__Proteobacteria.c__Gammaproteobacteria.o__Burkholderiales.f__Burkholderiaceae.g__Lautropia.__	State	Washington	0.0948899	1.1577	28	26	0.935303	0.988749
d__Bacteria.p__Proteobacteria.c__Gammaproteobacteria.o__Burkholderiales.f__Neisseriaceae.__.__	State	Washington	-0.0600054	0.725593	28	28	0.934725	0.988749
d__Bacteria.p__Proteobacteria.c__Gammaproteobacteria.o__Pseudomonadales.f__Pseudomonadaceae.g__Pseudomonas.__	State	Washington	-0.0156576	0.323555	28	4	0.961773	0.996175
d__Bacteria.p__Bacteroidota.c__Bacteroidia.__.__.__.__	State	Washington	0.00645327	0.255222	28	4	0.980021	0.996175
d__Bacteria.p__Actinobacteriota.c__Actinobacteria.o__Micrococcales.__.__.__	State	Washington	-0.0325379	0.569639	28	8	0.954886	0.996175
d__Bacteria.p__Bacteroidota.c__Bacteroidia.o__Flavobacteriales.f__Flavobacteriaceae.g__Capnocytophaga.s__Capnocytophaga_gingivalis	State	Washington	0.0409677	0.6739	28	24	0.95199	0.996175
d__Bacteria.p__Firmicutes.c__Bacilli.o__Lactobacillales.f__Streptococcaceae.g__Streptococcus.__	State	Washington	-0.0226236	0.72261	28	24	0.975263	0.996175
d__Bacteria.p__Patescibacteria.c__Saccharimonadia.o__Saccharimonadales.f__Saccharimonadaceae.g__TM7a.__	State	Washington	0.0128918	0.437982	28	4	0.976743	0.996175
d__Bacteria.p__Fusobacteriota.c__Fusobacteriia.o__Fusobacteriales.f__Leptotrichiaceae.g__Leptotrichia.s__Leptotrichia_hofstadii	State	Washington	0.0237599	0.573373	28	9	0.967263	0.996175
d__Bacteria.p__Firmicutes.c__Negativicutes.o__Veillonellales.Selenomonadales.f__Veillonellaceae.g__Veillonella.__	State	Washington	-0.00670454	0.384919	28	28	0.986236	0.997015
d__Bacteria.p__Bacteroidota.c__Bacteroidia.o__Bacteroidales.f__Prevotellaceae.g__Prevotella_7.s__Prevotella_fusca	State	Washington	0.000389723	0.188448	28	3	0.998366	0.998366
d__Bacteria.p__Firmicutes.c__Clostridia.o__Lachnospirales.f__Lachnospiraceae.g__Lachnoanaerobaculum.__	State	Washington	-0.00287506	0.495144	28	28	0.995411	0.998366

[truncated: 8 more sheets: S11 Table, S12 Table, S13 Table, S14 Table, S15 Table, S16 Table, S17 Table, S18 Table]
